# Supplementary material for: A Systems Approach Identifies Essential FOXO3 Functions at Key Steps of Terminal Erythropoiesis
Source: PLoS Genet. 2015 Oct 9;11(10):e1005526. doi: 10.1371/journal.pgen.1005526 (PMC4599908; doi:10.1371/journal.pgen.1005526)
Supplement: S2 Table — (XLSX) [file pgen.1005526.s010.xlsx]

## Sheet: TableS2
Clustering of Differentially Expressed Genes Over WT Maturation
Name		WTgateI	WTgateII	WTgateIII		Max.Ampl-3		WTgateI	WTgateII	WTgateIII		K-cluster-3
Hba-a1		18.11	0.38	0		18.11		1.15451	-0.558892	-0.595614		A
Beta-s		16.18	0.378618	0		16.18		1.15446	-0.556728	-0.59773		A
Hbb-b2		12.96	0.37	0		12.96		1.15434	-0.552094	-0.602243		A
Hba-a2		12.26	0.37	0		12.26		1.15429	-0.55062	-0.603674		A
Ptgs2		6.24	0.37	0		6.24		1.15309	-0.523698	-0.629389		A
Plk3		6.92	0.87	1.84		6.05		1.14177	-0.720143	-0.421622		A
Nr4a1		7.32	1.39	2.1		5.93		1.14774	-0.683498	-0.464243		A
2010005H15Rik		5.5	0.37	0		5.5		1.15261	-0.516125	-0.636482		A
Egr3		5.38	0.37	0.05		5.33		1.15305	-0.522996	-0.630049		A
Eif2s3y		5.24	0.36	0		5.24		1.15251	-0.51476	-0.637755		A
Nfkbiz		6	0.98	1.61		5.02		1.14701	-0.688696	-0.458318		A
Tarm1		5.77	0.89	1.65		4.88		1.14254	-0.715994	-0.42655		A
Gm6654		7.12	3.51	2.31		4.81		1.12105	-0.320871	-0.80018		A
Egr2		4.79	0.36	0		4.79		1.15207	-0.50856	-0.643509		A
Rhoc		5.09	0.36	0.92		4.73		1.1479	-0.682293	-0.46561		A
Gm5416		4.7	0.36	0		4.7		1.15196	-0.50717	-0.644794		A
Atf3		4.45	0.35	0		4.45		1.15181	-0.505179	-0.64663		A
LOC100038947		4.31	0.35	0		4.31		1.15161	-0.502698	-0.648912		A
Pira4		4.29	0.88	0		4.29		1.13272	-0.37218	-0.760542		A
Nlrp3		5.03	0.84	1.25		4.19		1.15014	-0.663822	-0.486322		A
Klra2		4.39	0.35	0.77		4.04		1.14953	-0.669308	-0.480221		A
Fam123a		3.85	0.33	0		3.85		1.15124	-0.498299	-0.652944		A
Hsd3b6		3.83	0.33	0		3.83		1.15121	-0.497861	-0.653345		A
Niacr1		3.91	0.34	0.08		3.83		1.15257	-0.515541	-0.637028		A
C330046G13Rik		3.85	0.33	0.03		3.82		1.15182	-0.505293	-0.646525		A
Sema7a		4.05	0.34	0.47		3.71		1.15415	-0.607947	-0.546203		A
Sirpb1b		3.68	0.32	0		3.68		1.15114	-0.497083	-0.654056		A
Ctnnbip1		3.96	0.34	0.64		3.62		1.15148	-0.650402	-0.501075		A
Rps19-ps3		5.48	1.86	2.3		3.62		1.14752	-0.685135	-0.462382		A
Ppp1r3b		3.84	0.33	0.27		3.57		1.15458	-0.562611	-0.591965		A
Sntb2		3.88	0.34	0.49		3.54		1.15389	-0.614409	-0.539481		A
Gm13253		4.85	2.14	1.35		3.5		1.12765	-0.348646	-0.779005		A
Socs3		3.81	0.33	0.56		3.48		1.15268	-0.635431	-0.517251		A
Sipa1l2		3.72	0.33	0.86		3.39		1.14244	-0.71654	-0.425903		A
Irg1		3.33	0.3	0		3.33		1.15087	-0.494004	-0.656862		A
Gm10653		5.25	3.72	1.93		3.32		0.972902	0.0521556	-1.02506		A
Myl2		3.32	0.3	0		3.32		1.15084	-0.493737	-0.657105		A
C330021F23Rik		5.86	3.45	2.56		3.3		1.11479	-0.296757	-0.818033		A
Lrrc58		3.98	0.7	1.2		3.28		1.14309	-0.713015	-0.430072		A
Ugt1a7c		4.82	1.57	2.04		3.25		1.14432	-0.705948	-0.438371		A
Metrnl		3.36	0.31	0.14		3.22		1.15343	-0.529805	-0.623624		A
LOC100503496		3.2	0.3	0		3.2		1.15053	-0.490391	-0.660142		A
Galm		3.5	0.32	0.67		3.18		1.14887	-0.674794	-0.474076		A
Arrdc4		3.47	0.31	0.61		3.16		1.15042	-0.661207	-0.489216		A
Gla		3.16	0.29	0		3.16		1.15072	-0.492346	-0.658369		A
Sema4f		3.42	0.31	0.26		3.16		1.15459	-0.563484	-0.591106		A
Nt5e		3.46	0.31	0.45		3.15		1.15381	-0.616238	-0.537569		A
Gm15441		3.13	0.29	0		3.13		1.15064	-0.491477	-0.659158		A
Ggt1		3.12	0.29	0		3.12		1.15061	-0.491184	-0.659424		A
Dmxl2		3.39	0.31	0.71		3.08		1.14644	-0.692639	-0.453798		A
BC049730		3.37	0.31	0.42		3.06		1.15412	-0.608746	-0.545375		A
9030418K01Rik		3.34	0.3	0.53		3.04		1.15203	-0.643957	-0.508076		A
Gm4763		2.98	0.29	0		2.98		1.1502	-0.486855	-0.663341		A
Snai1		2.98	0.28	0		2.98		1.15051	-0.490184	-0.66033		A
Gm14548		2.97	0.28	0		2.97		1.15048	-0.489871	-0.660614		A
Gfod1		3.21	0.3	0.75		2.91		1.14273	-0.715002	-0.427724		A
Gm5150		2.91	0.28	0		2.91		1.1503	-0.487944	-0.662358		A
Tlr5		2.91	0.28	0		2.91		1.1503	-0.487944	-0.662358		A
Mov10		5.11	2.23	2.52		2.88		1.14986	-0.666374	-0.483489		A
Gm12070		9.22	6.39	6.82		2.83		1.14317	-0.712567	-0.4306		A
Ccl4		4.18	1.81	1.37		2.81		1.1424	-0.425644	-0.716759		A
Camk1d		3.53	0.74	1.06		2.79		1.14834	-0.678963	-0.46938		A
Scarna6		2.78	0.27	0		2.78		1.15021	-0.487047	-0.663167		A
Npm3-ps1		2.74	0.27	0		2.74		1.15008	-0.485637	-0.66444		A
Ednra		2.73	0.26	0		2.73		1.15039	-0.488918	-0.661477		A
Ddx3y		2.71	0.26	0		2.71		1.15033	-0.488221	-0.662107		A
Mcf2l		2.98	0.28	0.4		2.7		1.15381	-0.616238	-0.537569		A
Hdac4		3.59	0.97	0.89		2.7		1.15431	-0.551117	-0.603192		A
Rab11fip4		2.69	0.26	0		2.69		1.15026	-0.487512	-0.662747		A
Tlr8		2.96	0.28	0.48		2.68		1.15211	-0.643037	-0.509071		A
AF251705		4.86	2.46	2.19		2.67		1.14982	-0.48306	-0.666759		A
Krt86		2.67	0.26	0		2.67		1.15019	-0.486793	-0.663397		A
Osgin1		3.67	1	1.37		2.67		1.14522	-0.700496	-0.444723		A
Megf9		5.92	3.26	3.61		2.66		1.14621	-0.694181	-0.452025		A
Snora64		8.56	7.23	5.91		2.65		1.00126	-0.00251572	-0.99874		A
B3gat2		3.64	1	1.29		2.64		1.14889	-0.674601	-0.474293		A
Kctd11		2.9	0.27	0.59		2.63		1.1475	-0.685248	-0.462252		A
Nudt7		3.33	0.71	0.83		2.62		1.15375	-0.617437	-0.536314		A
P2ry13		3.81	1.22	1.38		2.59		1.15295	-0.631593	-0.521352		A
Slc41a3		4.48	2.8	1.91		2.57		1.0855	-0.201776	-0.883726		A
P2ry2		2.56	0.25	0		2.56		1.15016	-0.486517	-0.663646		A
Gm5148		7.52	5.57	4.97		2.55		1.12509	-0.337526	-0.787562		A
Zswim6		2.8	0.27	0.41		2.53		1.1533	-0.625877	-0.527424		A
Gm19897		2.52	0.25	0		2.52		1.15001	-0.484973	-0.665038		A
Lins		2.66	0.25	0.148835		2.51117		1.15397	-0.541401	-0.612568		A
5830432E09Rik		2.78	0.27	0.34		2.51		1.15435	-0.601663	-0.552691		A
1110008F13Rik		6.97	4.48	4.83		2.49		1.14493	-0.702289	-0.44264		A
Rplp2-ps1		7.03	4.9	4.55		2.48		1.14484	-0.442044	-0.7028		A
Rap1gap		3.06	2.07	0.61		2.45		0.930365	0.127114	-1.05748		A
Etohi1		3.14	0.74	0.95		2.4		1.15109	-0.654542	-0.496549		A
5430421N21Rik		2.4	0.23	0		2.4		1.15034	-0.488327	-0.662011		A
Numb		5.76	3.36	3.65		2.4		1.1476	-0.684492	-0.463113		A
A230056P14Rik		2.39	1.43	0		2.39		0.928484	0.130265	-1.05875		A
Nek6		2.39	0.23	0		2.39		1.1503	-0.487929	-0.662371		A
Pld1		2.59	0.25	0.2		2.39		1.15451	-0.558947	-0.59556		A
Ggt5		2.5	0.248741	0.12		2.38		1.15336	-0.52859	-0.624775		A
Slc35a5		4.29	1.91	2.26		2.38		1.14394	-0.708155	-0.435788		A
2410131K14Rik		2.62	0.25	0.63		2.37		1.14176	-0.720149	-0.421615		A
Gm10345		2.37	0.23	0		2.37		1.15022	-0.487123	-0.663099		A
Hpn		3.06	0.71	0.69		2.37		1.15467	-0.569996	-0.584674		A
Dusp1		8.45	6.08	6.16		2.37		1.15419	-0.606817	-0.547374		A
Svil		5.17	2.82	3.14		2.35		1.14556	-0.698324	-0.447241		A
Lgals4		3.27	0.94	1.1		2.33		1.15252	-0.637726	-0.514791		A
Ly96		3.35	1.77	1.03		2.32		1.09698	-0.236272	-0.860706		A
Slc37a3		2.42	0.24	0.1		2.32		1.15303	-0.522706	-0.630322		A
Bmpr1a		2.38	0.23	0.07		2.31		1.15248	-0.514222	-0.638256		A
Sdsl		3.35	2.16	1.06		2.29		1.01284	-0.0261941	-0.986646		A
Kif1c		3.92	1.64	1.78		2.28		1.15297	-0.631262	-0.521704		A
Ldlr		4.06	1.79	1.86		2.27		1.15428	-0.604252	-0.550024		A
Gspt2		2.26	0.22	0		2.26		1.15019	-0.486826	-0.663367		A
Cd300ld		2.24	0.22	0		2.24		1.15011	-0.485961	-0.664147		A
Slc37a2		3.67	1.43	1.58		2.24		1.15263	-0.636208	-0.51642		A
9830166K06Rik		2.47	0.24	0.56		2.23		1.14449	-0.704939	-0.43955		A
Gm14492		2.46	0.24	0.42		2.22		1.15162	-0.6488	-0.50282		A
Alcam		2.45	0.24	0.47		2.21		1.14952	-0.669408	-0.480108		A
2310005G13Rik		2.22644	0.21	0.02		2.20644		1.15121	-0.497911	-0.6533		A
2410004N09Rik		2.44	0.24	0.47		2.2		1.14947	-0.669833	-0.479634		A
Slco3a1		2.2	0.21	0		2.2		1.15037	-0.488703	-0.661671		A
Zcwpw1		2.79	1.9	0.6		2.19		0.932166	0.124087	-1.05625		A
Ager		2.29	0.22	0.11		2.18		1.15354	-0.531986	-0.621556		A
Bmpr2		2.59	0.59	0.41		2.18		1.1515	-0.501372	-0.65013		A
Fam160a2		3.71	1.54	1.79		2.17		1.14828	-0.679424	-0.468859		A
Snora70		8.74	7.68	6.57		2.17		0.992232	0.0153596	-1.00759		A
Comtd1		2.62	0.46	0.66		2.16		1.15064	-0.659105	-0.491536		A
Rufy4		2.16	0.21	0		2.16		1.15021	-0.486948	-0.663257		A
Tmem38a		2.16	0.21	0		2.16		1.15021	-0.486948	-0.663257		A
Msr1		2.15	0.2	0		2.15		1.1506	-0.49111	-0.659491		A
Rap2a		4.14	1.99	2.22		2.15		1.14921	-0.672019	-0.47719		A
Clip2		2.96	0.83	0.89		2.13		1.15435	-0.60191	-0.552438		A
Bcl2a1a		2.35	0.23	0.53		2.12		1.14479	-0.703144	-0.441644		A
Tmem104		2.95	0.928082	0.83		2.12		1.15373	-0.535884	-0.617846		A
Gpr77		2.11	0.2	0		2.11		1.15044	-0.489365	-0.661072		A
Mmp14		2.17	1.09	0.07		2.1		1.00939	-0.019045	-0.990341		A
Slc7a7		4.74	2.64	2.94		2.1		1.14459	-0.704361	-0.440225		A
Slc22a15		2.08	0.2	0		2.08		1.15031	-0.488009	-0.662298		A
Tmc4		2.31	0.23	0.4		2.08		1.15157	-0.649381	-0.502188		A
Drd2		2.07	0.2	0		2.07		1.15026	-0.487548	-0.662715		A
Ccdc126		2.27	0.22	0.36		2.05		1.15254	-0.637391	-0.515151		A
Mtmr6		5.5	3.46	3.7		2.04		1.14799	-0.681621	-0.466372		A
Peli2		2.26	0.22	0.46		2.04		1.14799	-0.681621	-0.466372		A
Rhog		8.63	6.6	6.78		2.03		1.15099	-0.65559	-0.495401		A
Egln3		2.7	0.67	0.79		2.03		1.1531	-0.629228	-0.523869		A
Plekhm3		2.58	0.55	0.83		2.03		1.14531	-0.699913	-0.445399		A
Lrsam1		2.25	0.22	0.43		2.03		1.14958	-0.668847	-0.480734		A
Rpgrip1		2.03	0.19	0		2.03		1.15055	-0.490544	-0.660004		A
Tmem206		4.06	2.77	2.03		2.03		1.07721	-0.178454	-0.898759		A
Farp1		2.02	0.19	0		2.02		1.15051	-0.490085	-0.66042		A
Mettl22		2.62	1.9	0.6		2.02		0.892115	0.188842	-1.08096		A
Klf7		2.83	0.99	0.82		2.01		1.15134	-0.499412	-0.651927		A
Lonrf1		2.92	0.92	0.91		2.01		1.15469	-0.573026	-0.581664		A
Il15		2	0.19	0		2		1.15042	-0.489154	-0.661263		A
Mgam		2.19	0.21	0.4		1.98		1.15033	-0.662124	-0.488202		A
Mllt4		1.98	0.19	0		1.98		1.15033	-0.488202	-0.662124		A
Plekhn1		4.29	2.32	2.4		1.97		1.15396	-0.612853	-0.541104		A
Lhfpl2		3.25	1.65	1.28		1.97		1.13653	-0.391579	-0.744955		A
Kcnj2		1.96	0.18	0		1.96		1.15071	-0.492282	-0.658427		A
Arhgap24		2.15	0.2	0.33		1.95		1.15265	-0.635943	-0.516704		A
Spatc1		1.95	0.18	0		1.95		1.15067	-0.491817	-0.658849		A
Atg7		5.14	3.19	3.2		1.95		1.15469	-0.581797	-0.572892		A
Mpp7		2.09	0.2	0.14		1.95		1.15428	-0.550086	-0.604192		A
1700096K18Rik		2.23	1.41	0.29		1.94		0.944696	0.102684	-1.04738		A
Anxa9		1.93	1.15	0		1.93		0.930415	0.127031	-1.05745		A
Ccl2		1.93	0.17	0		1.93		1.15104	-0.495977	-0.655064		A
Gnal		1.93	0.18	0		1.93		1.15058	-0.490872	-0.659707		A
Zyg11b		2.62	0.71	0.96		1.91		1.1463	-0.693559	-0.45274		A
1700066J24Rik		1.91	0.17	0		1.91		1.15096	-0.495071	-0.65589		A
Nat8l		2.1	0.2	0.32		1.9		1.15286	-0.632822	-0.520042		A
Cfh		1.9	0.17	0		1.9		1.15092	-0.49461	-0.65631		A
Tgm3		1.9	0.17	0		1.9		1.15092	-0.49461	-0.65631		A
1810014F10Rik		1.89	0.83	0		1.89		1.03801	-0.0809292	-0.957076		A
Slc6a12		1.89	0.17	0		1.89		1.15088	-0.494145	-0.656734		A
Hs1bp3		2.08	0.2	0.41		1.88		1.14869	-0.676269	-0.472418		A
Gm16062		1.87	0.16	0		1.87		1.15126	-0.498449	-0.652807		A
Slc25a33		1.87	1.36	0		1.87		0.820695	0.293105	-1.1138		A
Gpr137b		2.24	0.42	0.38		1.86		1.1545	-0.558425	-0.596071		A
5330426P16Rik		2.06	0.2	0.2		1.86		1.1547	-0.57735	-0.57735		A
Il18r1		2.29	0.71	0.43		1.86		1.14339	-0.432096	-0.711297		A
Rab4a		2.08	1.59	0.23		1.85		0.813781	0.30256	-1.11634		A
Tmem181d-ps		1.85	0.16	0		1.85		1.15118	-0.497543	-0.653635		A
Mrpl33		7.61036	5.77	5.99		1.84036		1.14776	-0.683328	-0.464436		A
Tlr4		2.37	0.53	0.77		1.84		1.14636	-0.693149	-0.453212		A
Stk40		5.17	3.33	3.41		1.84		1.15385	-0.615385	-0.538462		A
Krt80		1.83	0.16	0		1.83		1.1511	-0.496616	-0.654481		A
Ttc39b		1.87	0.16	0.04		1.83		1.15272	-0.517745	-0.63497		A
Tgds		3.67	1.84	2.1		1.83		1.1447	-0.703656	-0.441047		A
Pdlim5		3.79	2.18	1.97		1.82		1.14826	-0.468678	-0.679584		A
Samd8		2.55	0.79	0.73		1.82		1.15421	-0.548091	-0.606124		A
Nrg1		1.81	0.16	0		1.81		1.15101	-0.495668	-0.655346		A
Pyroxd1		1.86	0.61	0.05		1.81		1.10073	-0.248203	-0.852524		A
Rbm47		1.81	0.16	0		1.81		1.15101	-0.495668	-0.655346		A
Sc4mol		3.9	2.09	2.2		1.81		1.153	-0.630703	-0.522301		A
Sox13		2	0.19	0.45		1.81		1.14447	-0.705073	-0.439394		A
Mfsd7b		2.81553	1.01	1.09		1.80553		1.15381	-0.616118	-0.537695		A
Bend4		1.8	0.15	0		1.8		1.15144	-0.500626	-0.650814		A
Fut4		1.99	0.19	0.4		1.8		1.14811	-0.680738	-0.467373		A
Ace		1.79	0.15	0		1.79		1.1514	-0.500172	-0.65123		A
Bcl2a1d		2.25	0.46	0.53		1.79		1.15401	-0.611528	-0.542484		A
Tctex1d2		4.6	2.81	2.86		1.79		1.15435	-0.601703	-0.552651		A
Ralgps1		1.96681	0.18	0.31		1.78681		1.15224	-0.641367	-0.510873		A
2310028H24Rik		1.78	0.15	0		1.78		1.15136	-0.499712	-0.651652		A
Itfg3		3.77	1.99	2.07		1.78		1.15379	-0.616679	-0.537107		A
Lyve1		1.78	0.15	0		1.78		1.15136	-0.499712	-0.651652		A
Nlrp1b		1.78	0.15	0		1.78		1.15136	-0.499712	-0.651652		A
Tbc1d23		4.26	2.48	2.67		1.78		1.14923	-0.671807	-0.477427		A
Qsox1		5.53	3.76	3.94		1.77		1.14976	-0.667272	-0.482489		A
Agap1		3.72	2.53	1.95		1.77		1.09344	-0.225338	-0.868105		A
Abca13		1.77	0.148835	0		1.77		1.15138	-0.49989	-0.651488		A
Abhd1		2.79	1.94	1.02		1.77		0.98656	0.0263585	-1.01292		A
Cpeb2		1.77	0.14	0		1.77		1.15177	-0.504748	-0.647027		A
Guca1a		1.77	0.15	0		1.77		1.15132	-0.499247	-0.652077		A
Ms4a6d		2.99	1.33	1.23		1.76		1.15322	-0.526031	-0.627191		A
Ctbs		2.26	0.65	0.5		1.76		1.15128	-0.498776	-0.652508		A
Dcun1d3		1.75	0.14	0		1.75		1.15171	-0.503871	-0.647834		A
Gk5		1.75	0.13	0		1.75		1.15213	-0.509399	-0.642732		A
Hnmt		1.75	0.13	0		1.75		1.15213	-0.509399	-0.642732		A
Nsun5		3.08	1.94	1.33		1.75		1.0845	-0.198887	-0.885611		A
1700055N04Rik		3.11	1.75	1.36		1.75		1.12839	-0.351942	-0.776449		A
Cnnm4		3.14	1.92	1.4		1.74		1.10469	-0.261245	-0.843448		A
Celsr3		1.74	0.13	0		1.74		1.1521	-0.508988	-0.643113		A
E330009J07Rik		1.74	0.13	0		1.74		1.1521	-0.508988	-0.643113		A
Hsd17b7		1.92	0.77	0.19		1.73		1.09028	-0.215784	-0.874492		A
Scrn2		1.9	0.17	0.18		1.73		1.15469	-0.582363	-0.572323		A
Slc26a1		3.11	2.39	1.38		1.73		0.939733	0.111234	-1.05097		A
P2ry6		1.76	0.14	0.04		1.72		1.15315	-0.524787	-0.628364		A
Dnmbp		2.18	0.75	0.47		1.71		1.14117	-0.417944	-0.723225		A
Cdkn1a		3.33	2.04	1.63		1.7		1.12345	-0.330647	-0.792802		A
Endog		1.7	0.13	0		1.7		1.15197	-0.507291	-0.644682		A
1810055G02Rik		4.17	2.47	2.65		1.7		1.14933	-0.671035	-0.478291		A
Acaa1b		1.85	0.16	0.23		1.69		1.15393	-0.613568	-0.540358		A
Prok2		1.85	0.16	0.25		1.69		1.15341	-0.624032	-0.529375		A
Aldh4a1		2.44	0.84	0.76		1.68		1.15367	-0.534628	-0.619043		A
Gm9766		1.68	0.4	0		1.68		1.12431	-0.334255	-0.790058		A
Ptp4a1		3.13	2.21	1.45		1.68		1.03019	-0.0633963	-0.966794		A
BC028528		3.78	2.1	2.2		1.68		1.15307	-0.629593	-0.523482		A
Erich1		2.76	1.38	1.08		1.68		1.1384	-0.40179	-0.736614		A
Chst11		4	2.94	2.33		1.67		1.07687	-0.177505	-0.899361		A
Fbxo10		4.21	3.43	2.54		1.67		0.977337	0.0438805	-1.02122		A
Rab7		8.44	6.77	6.84		1.67		1.15391	-0.614006	-0.539902		A
1300018I17Rik		3.64	2.47	1.99		1.65		1.10757	-0.271001	-0.836569		A
Cd86		1.69	0.13	0.04		1.65		1.15334	-0.528166	-0.625176		A
Sipa1l3		2.75	1.29	1.11		1.64		1.1489	-0.474387	-0.674518		A
Tex15		1.64	0.12	0		1.64		1.15221	-0.510473	-0.641738		A
Rap2c		4.82	3.19	3.42		1.63		1.14485	-0.702778	-0.44207		A
Gnai2		9.77	8.32	8.14		1.63		1.14883	-0.473706	-0.675124		A
Vps37c		4.98	3.61	3.36		1.62		1.14278	-0.428064	-0.714715		A
4933416M07Rik		1.76	0.14	0.26		1.62		1.15215	-0.642543	-0.509603		A
Efcab4b		1.76	0.14	0.28		1.62		1.15118	-0.653575	-0.497609		A
Gm5523		2.72	1.3	1.1		1.62		1.14728	-0.46042	-0.686856		A
Pmaip1		1.62	0.11	0		1.62		1.15257	-0.515525	-0.637042		A
Rnd1		1.76	0.14	0.2		1.62		1.15408	-0.609705	-0.544379		A
Spon2		1.62	0.11	0		1.62		1.15257	-0.515525	-0.637042		A
2400009B08Rik		1.61	0.11	0		1.61		1.15254	-0.515122	-0.637418		A
Gm5766		1.61	0.11	0		1.61		1.15254	-0.515122	-0.637418		A
Gsta4		2.39	1.61	0.78		1.61		0.989489	0.0207006	-1.01019		A
Fam132a		4.4	3.14	2.8		1.6		1.13097	-0.36381	-0.767164		A
Atg4c		1.6	0.73	0		1.6		1.02786	-0.058259	-0.969597		A
Nfic		4.25	2.68	2.65		1.6		1.15455	-0.560883	-0.593662		A
Srd5a3		4.49	2.89	3.14		1.6		1.14246	-0.716457	-0.426002		A
Gpc2		1.71	0.13	0.11		1.6		1.15463	-0.566423	-0.588209		A
Kdm5d		1.58	0.1	0		1.58		1.15286	-0.519915	-0.63294		A
Pacs1		5.86	4.89	4.29		1.57		1.06871	-0.155678	-0.913031		A
9930012K11Rik		1.57	0.1	0		1.57		1.15283	-0.519532	-0.633299		A
Gm5424		1.57	0.1	0		1.57		1.15283	-0.519532	-0.633299		A
Preb		4.88	3.31	3.54		1.57		1.14403	-0.707648	-0.436383		A
Ptpn12		5.3	3.73	3.85		1.57		1.15198	-0.644649	-0.507327		A
Wwox		1.69	1.22	0.12		1.57		0.843891	0.260613	-1.1045		A
Inpp5j		1.69	0.13	0.31		1.56		1.14826	-0.679584	-0.468678		A
Mef2a		3.98	2.42	2.53		1.56		1.15239	-0.639368	-0.513026		A
Cdk2ap2		8.43	7.3	6.87		1.56		1.11283	-0.289585	-0.823249		A
Tkt		8.82	7.5	7.27		1.55		1.14373	-0.43438	-0.709355		A
Atrn		3.89	2.63582	2.34		1.55		1.13589	-0.388202	-0.747692		A
9030617O03Rik		1.55	0.1	0		1.55		1.15278	-0.518751	-0.634029		A
4632415K11Rik		1.67	0.12	0.13		1.55		1.15468	-0.582946	-0.571736		A
Arsg		3.05	1.74	1.5		1.55		1.14269	-0.427511	-0.715182		A
Fndc3b		1.68	0.13	0.19		1.55		1.15403	-0.611178	-0.542848		A
Lrch4		6.56	5.5	5.01		1.55		1.0981	-0.239816	-0.858288		A
Rap1gds1		4.72	3.17	3.35		1.55		1.14817	-0.680254	-0.46792		A
Gm8439		1.66	0.12	0.19		1.54		1.15376	-0.61713	-0.536635		A
Tmem8		5.34	4.53	3.8		1.54		1.01686	-0.0346165	-0.982242		A
E030024N20Rik		2.57	1.24	1.03		1.54		1.14554	-0.447039	-0.698498		A
2610306M01Rik		1.53	0.09	0		1.53		1.15311	-0.524142	-0.628971		A
C130026I21Rik		2.02	0.49	0.58		1.53		1.15311	-0.628971	-0.524142		A
Dgkh		1.53	0.09	0		1.53		1.15311	-0.524142	-0.628971		A
Plscr1		4.17	2.64	2.8		1.53		1.14946	-0.66986	-0.479604		A
41886		1.52	0.09	0		1.52		1.15309	-0.523777	-0.629314		A
Gpr35		1.52	0.09	0		1.52		1.15309	-0.523777	-0.629314		A
Hsh2d		3.11	1.59	1.75		1.52		1.14939	-0.670478	-0.478913		A
Chit1		1.63	0.12	0.24		1.51		1.15175	-0.647361	-0.504385		A
Aacs		3.93	2.61	2.43		1.5		1.14771	-0.463967	-0.683741		A
Acad12		1.5	0.08	0		1.5		1.1534	-0.529301	-0.624101		A
Il13ra1		1.5	0.09	0		1.5		1.15305	-0.523032	-0.630016		A
Itih5		1.62	0.12	0.34		1.5		1.144	-0.707801	-0.436203		A
Loxl3		1.5	0.088887	0		1.5		1.15309	-0.523733	-0.629357		A
Lsm10		4.59	3.87	3.09		1.5		0.986404	0.0266596	-1.01306		A
Ms4a8a		1.5	0.09	0		1.5		1.15305	-0.523032	-0.630016		A
Fuk		2.47	1.44	0.98		1.49		1.10098	-0.249032	-0.851951		A
Nod2		1.49	0.08	0		1.49		1.15338	-0.528966	-0.624419		A
Pid1		1.6	0.11	0.32		1.49		1.14487	-0.702629	-0.442243		A
Slc9a3r2		1.49	0.08	0		1.49		1.15338	-0.528966	-0.624419		A
Smo		2.76	1.79	1.27		1.49		1.08431	-0.19835	-0.885961		A
Ptger2		1.48	0.08	0		1.48		1.15337	-0.528626	-0.62474		A
Pyroxd2		1.48	1.06	0		1.48		0.830368	0.279703	-1.11007		A
Rhbdf2		5.42	4.01	3.94		1.48		1.15369	-0.534927	-0.618759		A
Rnf25		4.87	3.87	3.39		1.48		1.09482	-0.229559	-0.86526		A
Stim2		3.39	2.04	1.92		1.47		1.15158	-0.502284	-0.649293		A
Atrnl1		1.99	0.52	0.53		1.47		1.15468	-0.583252	-0.571429		A
Elk1		1.97	0.91	0.5		1.47		1.11174	-0.285624	-0.826112		A
Lass2		6.98	5.87	5.52		1.46		1.12386	-0.332347	-0.791511		A
4833418N02Rik		1.46	0.07	0		1.46		1.15366	-0.534325	-0.619332		A
Shkbp1		5.94	4.55	4.48		1.46		1.15366	-0.534325	-0.619332		A
Tm2d2		4.83	3.37	3.6		1.46		1.14224	-0.717617	-0.424626		A
Arl8a		5.43	3.97	4.1		1.46		1.15096	-0.655923	-0.495036		A
Ids		2.92	2.34	1.46748		1.45252		0.926627	0.133361	-1.05999		A
Bcs1l		2.87	1.86	1.42		1.45		1.10298	-0.255569	-0.847414		A
Gm11968		4.5	3.05	3.13		1.45		1.15331	-0.625732	-0.527578		A
Vdac2		7.08	5.63	5.68		1.45		1.15417	-0.607457	-0.546711		A
Ptplb		3.06	1.65	1.61		1.45		1.15436	-0.552964	-0.601398		A
Nme4		3.88	2.63	2.43		1.45		1.14531	-0.445399	-0.699913		A
Sesn2		4.84	4.2	3.39		1.45		0.958726	0.0779825	-1.03671		A
Raf1		6.49	5.09	5.05		1.44		1.15436	-0.552791	-0.601566		A
Lyrm1		1.44	0.07	0		1.44		1.15363	-0.533707	-0.619921		A
Samsn1		5.3	3.86	3.89		1.44		1.15451	-0.595483	-0.559025		A
Gng5		8.18	6.75	6.91		1.43		1.14867	-0.676437	-0.472229		A
Fuca2		4.19	2.84	2.77		1.42		1.1536	-0.53307	-0.620526		A
1810021B22Rik		1.42	0.43	0		1.42		1.10322	-0.25635	-0.84687		A
Ccdc63		1.42	0.07	0		1.42		1.1536	-0.53307	-0.620526		A
Phf1		5.26	3.88	3.84		1.42		1.15435	-0.552438	-0.60191		A
Ptpmt1		2.27	1.64	0.85		1.42		0.960411	0.0749589	-1.03537		A
Srcrb4d		1.42	0.07	0		1.42		1.1536	-0.53307	-0.620526		A
Cklf		5.27	3.93	3.85		1.42		1.15325	-0.526483	-0.626765		A
Hcfc1r1		4.69	3.48	3.28		1.41		1.14474	-0.441292	-0.703446		A
Cbl		3.92	2.51	2.56		1.41		1.15414	-0.608317	-0.545819		A
Foxj2		3.34	2.45	1.93		1.41		1.0752	-0.172967	-0.902234		A
Ldlrad3		1.41	0.06	0		1.41		1.15388	-0.539315	-0.614568		A
Tecr		8.19	7.31	6.78		1.41		1.07179	-0.163811	-0.907981		A
Cdc42ep3		5.86	4.72	4.46		1.4		1.13697	-0.393911	-0.743058		A
Gm5512		1.46	0.55	0.06		1.4		1.08386	-0.197066	-0.886796		A
Rab23		1.4	0.06	0		1.4		1.15387	-0.539035	-0.614836		A
1110008P14Rik		6.1	5	4.7		1.4		1.13054	-0.361773	-0.768767		A
1700071M16Rik		1.39	0.06	0		1.39		1.15386	-0.53875	-0.615108		A
4930599N23Rik		1.39	0.06	0		1.39		1.15386	-0.53875	-0.615108		A
Plod1		3.21	1.88	1.82		1.39		1.15386	-0.53875	-0.615108		A
Cdc42		7.87	6.48	6.66		1.39		1.14649	-0.692302	-0.454185		A
1300018J18Rik		3.95	2.97	2.57		1.38		1.10794	-0.272291	-0.835653		A
Wdfy3		2.2	1.47	0.82		1.38		1.01875	-0.0386257	-0.980128		A
Ntpcr		3.32	1.94	2.02		1.38		1.15316	-0.628214	-0.524946		A
Plin5		1.38	0.06	0		1.38		1.15385	-0.538462	-0.615385		A
Zfp652		3.55	2.56	2.17		1.38		1.11048	-0.281133	-0.829342		A
Aph1c		1.37	0.06	0		1.37		1.15383	-0.538169	-0.615665		A
Nhlrc3		2.36	1.92	0.99		1.37		0.86258	0.233516	-1.0961		A
Map3k11		5.53	4.22	4.17		1.36		1.15409	-0.544628	-0.609465		A
Trappc4		5.11	3.75	3.95		1.36		1.14394	-0.708155	-0.435788		A
BC048403		1.36	0.05	0		1.36		1.15409	-0.544628	-0.609465		A
Bcl2l2		1.56	0.85	0.2		1.36		1.01438	-0.0294022	-0.984975		A
Wdr4		2.6	1.24	1.28		1.36		1.15431	-0.603	-0.551315		A
Mterfd2		2.11	1.47	0.75		1.36		0.979827	0.0391931	-1.01902		A
Uckl1		4.65	3.3	3.45		1.35		1.14875	-0.675737	-0.473016		A
9530077C05Rik		2.21	1.87	0.86		1.35		0.802282	0.318065	-1.12035		A
Abcd4		1.35	0.61	0		1.35		1.03051	-0.0640985	-0.966409		A
Gm15421		2.84	2.25	1.49		1.35		0.955503	0.0837296	-1.03923		A
Lxn		1.42	0.07	0.1		1.35		1.15448	-0.596699	-0.557783		A
Lmtk2		4.57	3.73	3.23		1.34		1.07312	-0.167368	-0.905756		A
Baat1		3.08	1.74	1.84		1.34		1.15211	-0.643037	-0.509071		A
Clec4a3		3.42	2.08	2.24		1.34		1.14778	-0.683203	-0.464578		A
Gtf2ird2		2.11	1.13	0.77		1.34		1.11513	-0.298008	-0.817119		A
Hiat1		5.14	3.8	3.91		1.34		1.15154	-0.649702	-0.501839		A
Slc35e1		4.76	3.56	3.42		1.34		1.14947	-0.479702	-0.669772		A
Dnajc4		4.28	3.93	2.95		1.33		0.812277	0.304604	-1.11688		A
Entpd7		1.74	0.44	0.41		1.33		1.15448	-0.557484	-0.596991		A
Gm16548		1.33	0.05	0		1.33		1.15407	-0.54387	-0.610196		A
Pabpc1l		1.33	0.05	0		1.33		1.15407	-0.54387	-0.610196		A
Rnf24		1.7	0.61	0.37		1.33		1.13803	-0.399722	-0.738311		A
Syn1		1.33	0.05	0		1.33		1.15407	-0.54387	-0.610196		A
Dynlt1c		8.36	7.18	7.03		1.33		1.14856	-0.471323	-0.677241		A
Prex1		6.15	5.3	4.83		1.32		1.08113	-0.189322	-0.891806		A
Cd3eap		2.23	0.91	1.07		1.32		1.14756	-0.684833	-0.462725		A
Triobp		6.72	5.67	5.4		1.32		1.13286	-0.372839	-0.760018		A
Chrm3		1.31	0.04	0		1.31		1.15428	-0.550298	-0.603986		A
Fstl3		1.31	0.0489218	0		1.31		1.15407	-0.544098	-0.609976		A
Slc23a2		1.37	0.06	0.24		1.31		1.14539	-0.699438	-0.44595		A
Trim16		1.58	0.45	0.27		1.31		1.14539	-0.44595	-0.699438		A
Zbtb34		2.08	0.77	0.95		1.31		1.14539	-0.699438	-0.44595		A
Scamp1		2.8	1.49	1.66		1.31		1.14645	-0.69255	-0.453901		A
Ttc7		6.21	5.33	4.90226		1.30774		1.09369	-0.226093	-0.867597		A
Yipf1		4.98	3.92	3.68		1.3		1.13719	-0.395127	-0.742067		A
2900008C10Rik		1.29	0.04	0		1.29		1.15427	-0.549869	-0.604402		A
Ccdc28b		4.49	3.26	3.21		1.28		1.15401	-0.542524	-0.611489		A
Gga1		5.38	4.12	4.1		1.28		1.15459	-0.56366	-0.590934		A
Map2k4		4.99	4.2	3.71		1.28		1.06839	-0.154839	-0.913549		A
Prkra		2.95	1.67	1.87		1.28		1.14246	-0.716457	-0.426002		A
Tbc1d14		4.73	3.47	3.45		1.28		1.15459	-0.56366	-0.590934		A
Zfand2a		3.41	3.03	2.13		1.28		0.84174	0.263678	-1.10542		A
Itgax		1.7	0.45	0.42		1.28		1.15446	-0.556695	-0.597762		A
Krtcap3		2.08	0.86	0.8		1.28		1.1537	-0.535319	-0.618385		A
Slc37a4		2.64	1.93	1.36		1.28		1.0344	-0.0727717	-0.961626		A
Ap1m1		6.39	5.11	5.25		1.28		1.14895	-0.674176	-0.474772		A
Mapk3		7.93	6.98	6.65		1.28		1.11854	-0.310985	-0.807558		A
Maea		6.53	5.55	5.26		1.27		1.12696	-0.345601	-0.781359		A
3110043O21Rik		2.21	1.85	0.94		1.27		0.830089	0.280091	-1.11018		A
Arhgef37		1.27	0.04	0		1.27		1.15426	-0.549427	-0.604831		A
Cask		1.27	0.03	0		1.27		1.15445	-0.556529	-0.597924		A
Ceacam16		1.27	0.03	0		1.27		1.15445	-0.556529	-0.597924		A
Cept1		4.49	3.22	3.41		1.27		1.14354	-0.710456	-0.433086		A
Cyb561d1		3.37	2.1	2.27		1.27		1.14589	-0.696237	-0.449653		A
Ddx60		1.3	0.04	0.03		1.27		1.15467	-0.570491	-0.584183		A
Slc5a2		1.27	0.03	0		1.27		1.15445	-0.556529	-0.597924		A
Gm3219		3.01	2.39	1.74		1.27		0.992034	0.0157466	-1.00778		A
Heatr7a		4.35	3.33	3.08		1.27		1.1346	-0.381501	-0.753094		A
Nudt22		4.32	3.87	3.06		1.26		0.892698	0.187936	-1.08063		A
Tmem170b		3.29	2.1	2.03		1.26		1.15329	-0.527218	-0.626071		A
Grwd1		2.82	1.56	1.72		1.26		1.14682	-0.690036	-0.456785		A
Ndufa8		6.81	5.95	5.55		1.26		1.09758	-0.238153	-0.859423		A
Bcdin3d		1.29	0.04	0.11		1.25		1.15327	-0.626465	-0.5268		A
Mtm1		1.4	0.41	0.15		1.25		1.13205	-0.368927	-0.763123		A
Naip5		1.29	0.04	0.2		1.25		1.14669	-0.690952	-0.455735		A
Rdh5		1.24774	0.03	0		1.24774		1.15444	-0.556151	-0.598293		A
Pmvk		4.44	4.09	3.2		1.24		0.829036	0.28156	-1.1106		A
4933439K11Rik		1.24	0.03	0		1.24		1.15444	-0.556016	-0.598424		A
Diap2		1.24	0.02	0		1.24		1.15459	-0.563213	-0.591373		A
Mag		1.28	0.04	0.08		1.24		1.15424	-0.605501	-0.548735		A
Tiam2		1.24	0.02	0		1.24		1.15459	-0.563213	-0.591373		A
Acap2		4.33	3.1	3.16		1.23		1.15362	-0.62007	-0.533549		A
Casd1		3.36	2.13	2.26		1.23		1.14935	-0.670863	-0.478483		A
Slc35f5		1.23	0.02	0		1.23		1.15458	-0.563096	-0.591488		A
Aga		2.75	1.83	1.5274		1.2226		1.12163	-0.323202	-0.798428		A
Gnb2		8.8	8.16	7.58		1.22		1.01598	-0.0327737	-0.98321		A
A630066F11Rik		2.41	1.79	1.19		1.22		1.00542	-0.0109285	-0.994491		A
Pias3		4.11	2.89	3.01		1.22		1.15009	-0.664279	-0.485816		A
Tmem141		2.99	1.77	1.82		1.22		1.15394	-0.613183	-0.54076		A
1810006J02Rik		1.22	0.02	0		1.22		1.15458	-0.562978	-0.591604		A
Mlkl		1.63	1.27	0.41		1.22		0.840188	0.265882	-1.10607		A
Snx24		1.22	0.02	0		1.22		1.15458	-0.562978	-0.591604		A
Ech1		6.83	5.67	5.61		1.22		1.1536	-0.533177	-0.620424		A
Kif16b		1.9	1.27	0.68		1.22		1.01075	-0.021854	-0.988894		A
Slc9a1		4.8	4.15	3.58		1.22		1.02113	-0.0436846	-0.977442		A
Snx27		4.09	3.3	2.87		1.22		1.08276	-0.193927	-0.888833		A
Zbtb39		1.62	1.06	0.41		1.21		0.974309	0.0495411	-1.02385		A
AI463170		1.21	0.02	0		1.21		1.15458	-0.562858	-0.591722		A
Clip1		3.82	2.74	2.61		1.21		1.14916	-0.476725	-0.672434		A
Dhdds		5.12	4.25	3.91		1.21		1.11103	-0.283099	-0.827931		A
Dynlt1a		6.27	5.22	5.06		1.21		1.14612	-0.451347	-0.694769		A
Got2		6.38	5.73	5.17		1.21		1.02385	-0.0495411	-0.974309		A
Scaper		1.58	0.47	0.37		1.21		1.1515	-0.501298	-0.650198		A
Dnajc14		4.6	3.95	3.39		1.21		1.02385	-0.0495411	-0.974309		A
Csf1		1.62	0.66	0.42		1.2		1.13389	-0.377964	-0.755929		A
Asb17		1.2	0.73	0		1.2		0.920603	0.143327	-1.06393		A
Dennd2a		1.2	0.02	0		1.2		1.15458	-0.562736	-0.591843		A
Mpzl3		1.2	0.02	0		1.2		1.15458	-0.562736	-0.591843		A
Mthfd1		5.31	4.73	4.11		1.2		0.988706	0.0222181	-1.01092		A
Sephs2		5.77	4.61	4.57		1.2		1.1542	-0.547757	-0.606446		A
Ppp1r12c		5.95	4.85	4.76		1.19		1.15203	-0.508103	-0.643932		A
Tmco3		2.37	1.55	1.18		1.19		1.10014	-0.246299	-0.853837		A
Tprn		2.6	1.92	1.41		1.19		1.04407	-0.0949158	-0.949158		A
Aim1		2.05	1.24	0.86		1.19		1.09683	-0.235819	-0.861014		A
Chpf2		3.8	2.71	2.61		1.19		1.15138	-0.499943	-0.65144		A
Slc9a6		1.67	1.09	0.48		1.19		0.991492	0.0168049	-1.0083		A
Sbno2		5.59	4.45	4.4		1.19		1.1539	-0.539809	-0.614095		A
Hiatl1		5.78	4.69	4.6		1.18		1.15199	-0.507483	-0.644504		A
Gfpt1		2.37	1.19	1.2		1.18		1.15467	-0.584705	-0.569964		A
Itpripl1		2.47	1.73	1.29		1.18		1.07325	-0.167695	-0.905551		A
Arhgef25		1.18	0.61	0		1.18		0.988511	0.0225945	-1.01111		A
Kiss1r		1.18	0.01	0		1.18		1.15467	-0.569964	-0.584705		A
Copg2		4.85	3.67	3.69		1.18		1.15457	-0.592089	-0.562485		A
Mcee		4.09	2.98	2.91		1.18		1.15309	-0.523672	-0.629414		A
Ndfip2		3.7	2.53	2.62		1.17		1.15194	-0.645086	-0.506853		A
Dynlt1b		6.63	5.52	5.46		1.17		1.1535	-0.531218	-0.622284		A
Fam114a1		1.17	0.01	0		1.17		1.15467	-0.569901	-0.584768		A
Zfp281		2.15	1.4	0.98		1.17		1.07979	-0.18559	-0.894204		A
Zfp692		4.62	4.16	3.45		1.17		0.921787	0.141378	-1.06317		A
Zscan2		1.17	0.01	0		1.17		1.15467	-0.569901	-0.584768		A
Ccdc86		2.43	1.51	1.27		1.16		1.13231	-0.370178	-0.762131		A
Ranbp9		5.23	4.07	4.18		1.16		1.15043	-0.661109	-0.489325		A
Trip6		2.35	1.71	1.19		1.16		1.03264	-0.0688428	-0.9638		A
Pgbd5		1.16	0.01	0		1.16		1.15467	-0.569836	-0.584832		A
Abhd2		4.59268	3.95	3.44		1.15268		1.03608	-0.0765666	-0.959516		A
Adnp2		3.24	2.59	2.09		1.15		1.04053	-0.086711	-0.953821		A
Mea1		5.66	4.64	4.51		1.15		1.14853	-0.471058	-0.677476		A
Mthfs		4.19	3.2	3.04		1.15		1.14514	-0.444142	-0.700996		A
Gm561		2.75	1.6	1.74		1.15		1.14749	-0.685308	-0.462184		A
Gpd2		3.38	2.23	2.28		1.15		1.15385	-0.615385	-0.538462		A
Vps26b		4.12	2.97	3		1.15		1.1544	-0.600084	-0.554315		A
Aes		8.15025	7.3	7.01		1.14025		1.1196	-0.315125	-0.804478		A
Fam162a		5.16	4.42	4.02		1.14		1.08347	-0.195947	-0.887523		A
Nisch		5.65	4.51	4.66		1.14		1.14621	-0.694181	-0.452025		A
Fbxo6		3.56	3.1	2.42		1.14		0.929918	0.127864	-1.05778		A
Myo18a		4.17	3.62	3.03		1.14		0.988101	0.023387	-1.01149		A
2310040G24Rik		1.14	0	0.03		1.14		1.15439	-0.600284	-0.554109		A
Clec4n		1.14	0.01	0		1.14		1.15467	-0.569704	-0.584963		A
Qpctl		2.73	2.39	1.59		1.14		0.842925	0.26199	-1.10492		A
Gm9855		4.31	3.88	3.17		1.14		0.909034	0.162121	-1.07116		A
Mrps10		3.68	3.26	2.55		1.13		0.904579	0.169244	-1.07382		A
Gatsl3		1.13	0	0		1.13		1.1547	-0.57735	-0.57735		A
Kptn		3.05	2.52	1.92		1.13		0.978725	0.0412715	-1.02		A
Mettl9		6.12	4.99	5.02		1.13		1.15439	-0.600488	-0.553899		A
Tnfrsf23		1.13	0	0		1.13		1.1547	-0.57735	-0.57735		A
Trpv2		4.56	3.43	3.51		1.13		1.15238	-0.639621	-0.512754		A
Stat5b		4.9	3.78	3.85		1.12		1.1529	-0.632237	-0.520666		A
Batf3		1.12	0	0		1.12		1.1547	-0.57735	-0.57735		A
Ptrh1		1.12	0	0		1.12		1.1547	-0.57735	-0.57735		A
Rela		5.62	4.5	4.6		1.12		1.15094	-0.656142	-0.494795		A
Ssfa2		2.75	1.72	1.63		1.12		1.15168	-0.503524	-0.648153		A
Zdhhc3		4.07	3.23	2.95		1.12		1.1209	-0.320256	-0.800641		A
Atp5g1		7.04	6.2	5.93		1.11		1.12286	-0.328221	-0.79464		A
Nck1		4.19	3.08	3.21		1.11		1.14806	-0.681144	-0.466913		A
Xkr8		1.11	0	0		1.11		1.1547	-0.57735	-0.57735		A
Atxn7l3		5.55	4.6	4.44		1.11		1.14439	-0.438869	-0.705523		A
Mst1r		1.1	0	0		1.1		1.1547	-0.57735	-0.57735		A
Ptges		1.1	0	0		1.1		1.1547	-0.57735	-0.57735		A
Tnni2		1.1	0	0		1.1		1.1547	-0.57735	-0.57735		A
Txndc17		5.04	3.94	3.95		1.1		1.15466	-0.585241	-0.569424		A
Wsb2		4.32	3.23	3.22		1.1		1.15466	-0.569424	-0.585241		A
Tmem19		3.57	2.74	2.47		1.1		1.12223	-0.32562	-0.796606		A
Vcl		5.98	4.89	4.9		1.09		1.15466	-0.585313	-0.56935		A
Lrrfip2		4.4	3.31	3.36		1.09		1.15375	-0.617499	-0.536249		A
1810043G02Rik		2.1	1.05	1.01		1.09		1.1541	-0.54469	-0.609406		A
AI646023		1.09	0	0		1.09		1.1547	-0.57735	-0.57735		A
Fah		2.98	2.01	1.89		1.09		1.14887	-0.474047	-0.67482		A
Nf1		1.09	0	0		1.09		1.1547	-0.57735	-0.57735		A
Ankrd13a		7.7	6.97	6.61		1.09		1.09237	-0.222075	-0.870294		A
Arpc1a		6.34	5.46	5.25		1.09		1.13551	-0.386188	-0.74932		A
Fxc1		5.28	4.24	4.19		1.09		1.15375	-0.536249	-0.617499		A
Gba2		4.5	3.62	3.41		1.09		1.13551	-0.386188	-0.74932		A
Ncoa1		2.8	1.71	1.73		1.09		1.15455	-0.593311	-0.561241		A
Rnf19b		5.6	4.51	4.65		1.09		1.14663	-0.69135	-0.455279		A
Ccnyl1		2.1	1.35	1.02		1.08		1.10219	-0.252962	-0.849228		A
Cd80		1.08	0	0		1.08		1.1547	-0.57735	-0.57735		A
Exoc6b		1.08	0	0		1.08		1.1547	-0.57735	-0.57735		A
Fkbp1b		1.08	0	0		1.08		1.1547	-0.57735	-0.57735		A
Nqo2		2.73	2.31	1.65		1.08		0.918398	0.146944	-1.06534		A
Oasl1		4.42	3.34	3.35		1.08		1.15466	-0.585387	-0.569276		A
Spryd3		4.03	3.36	2.95		1.08		1.06996	-0.158966	-0.910996		A
Tm7sf2		1.7	1.04	0.62		1.08		1.06534	-0.146944	-0.918398		A
Wdr12		2.88	1.8	1.97		1.08		1.14226	-0.717503	-0.424762		A
Mfsd5		4.45	3.38	3.48		1.07		1.15056	-0.659881	-0.49068		A
Ttyh3		6.11	5.22	5.04		1.07		1.14036	-0.413091	-0.727273		A
Crls1		2.66	2.03	1.59		1.07		1.05367	-0.117763	-0.935904		A
Crtac1		1.07	0	0		1.07		1.1547	-0.57735	-0.57735		A
Pemt		1.07	0	0		1.07		1.1547	-0.57735	-0.57735		A
Rhov		1.07	0	0		1.07		1.1547	-0.57735	-0.57735		A
Chm		1.44	0.78	0.37		1.07		1.06821	-0.154365	-0.913841		A
Prmt7		3.56	2.61	2.49		1.07		1.14864	-0.471964	-0.676672		A
Rab28		4.71	3.64	3.74		1.07		1.15056	-0.659881	-0.49068		A
Elovl1		6.3	5.86	5.23		1.07		0.935904	0.117763	-1.05367		A
Dnajb14		2.47	2.12	1.41		1.06		0.870221	0.222184	-1.09241		A
Krr1		3.13	2.43	2.07		1.06		1.08841	-0.210261	-0.878151		A
Mfsd3		1.06	0	0.06		1.06		1.15323	-0.627001	-0.526233		A
Gm13363		5.42	4.42	4.36		1.06		1.15323	-0.526233	-0.627001		A
Rps27a		9.55	9.09	8.5		1.05		0.95629	0.0823296	-1.03862		A
Nab1		3.49	2.93	2.44		1.05		1.02147	-0.0444116	-0.977054		A
Ggnbp1		1.05	0	0		1.05		1.1547	-0.57735	-0.57735		A
Sowahc		1.05	0	0		1.05		1.1547	-0.57735	-0.57735		A
Zfp213		1.27	0.77	0.22		1.05		0.983755	0.031734	-1.01549		A
Ccng1		4.22	3.26	3.17		1.05		1.15124	-0.498299	-0.652944		A
Aars2		1.41	1.11	0.37		1.04		0.834442	0.273996	-1.10844		A
Atp6v1g1		6.89	6.31	5.85		1.04		1.03616	-0.076753	-0.959412		A
Cdk11b		6.11	5.11	5.07		1.04		1.15404	-0.543075	-0.61096		A
Lims1		6.09	5.05	5.18		1.04		1.14708	-0.688247	-0.458831		A
Myo1h		1.04	0	0		1.04		1.1547	-0.57735	-0.57735		A
Stxbp5		3.73	2.95	2.69		1.04		1.1209	-0.320256	-0.800641		A
Zbtb38		1.68	1.38	0.64		1.04		0.834442	0.273996	-1.10844		A
Pdcd6		5.54	4.69	4.51		1.03		1.13914	-0.405971	-0.733172		A
Pitpnm1		6.09	5.31	5.06		1.03		1.12301	-0.328838	-0.794174		A
Cradd		1.34	1.06	0.31		1.03		0.81992	0.29417	-1.11409		A
Extl2		1.03	0	0.1		1.03		1.15022	-0.663136	-0.487082		A
Nradd		1.03	0	0		1.03		1.1547	-0.57735	-0.57735		A
Trerf1		1.03	0	0		1.03		1.1547	-0.57735	-0.57735		A
0610030E20Rik		4.35	3.32	3.45		1.03		1.14692	-0.689341	-0.45758		A
Klf5		3.8	3.26	2.77		1.03		1.01578	-0.0323498	-0.983433		A
Tsen2		1.15	0.84	0.12		1.03		0.845279	0.25863	-1.10391		A
Prelid1		7.52	6.49	6.54		1.03		1.15363	-0.619861	-0.533769		A
Ctdsp1		6.82	5.88	5.8		1.02		1.15183	-0.505393	-0.646433		A
Mapk14		6.83	5.85	5.81		1.02		1.15401	-0.542384	-0.611624		A
Gtpbp5		2.68	2	1.66		1.02		1.09109	-0.218218	-0.872872		A
1110054M08Rik		1.02	0	0		1.02		1.1547	-0.57735	-0.57735		A
Bbs4		1.02	0.51	0		1.02		1	0	-1		A
Ctu2		2.69	1.67	1.77		1.02		1.15013	-0.66399	-0.486136		A
Map3k2		1.02	0.57	0		1.02		0.958576	0.0782511	-1.03683		A
Ndufaf4		1.11	0.71	0.09		1.02		0.920991	0.142689	-1.06368		A
Spata2l		1.02	0	0		1.02		1.1547	-0.57735	-0.57735		A
Emilin2		6.8	5.9	5.78		1.02		1.14799	-0.466372	-0.681621		A
Hspa8		9.26011	8.60019	8.25		1.01011		1.08534	-0.201296	-0.88404		A
Atp6v0c-ps2		8.48	7.54	7.47		1.01		1.15248	-0.514181	-0.638294		A
1700021C14Rik		1.01	0.41	0		1.01		1.05649	-0.124679	-0.931814		A
1700029I01Rik		1.06	0.45	0.05		1.01		1.06168	-0.137626	-0.924059		A
Gpr183		1.01	0	0		1.01		1.1547	-0.57735	-0.57735		A
Polr1e		1.76	0.87	0.75		1.01		1.14785	-0.465183	-0.68267		A
Ctdspl		2.03	1.18	1.02		1.01		1.14209	-0.42368	-0.718414		A
Fam160b1		4.18	3.59	3.17		1.01		1.05115	-0.111685	-0.939469		A
Lman2l		3.71	2.89	2.7		1.01		1.13647	-0.391244	-0.745227		A
Oma1		2.76	2.08	1.75		1.01		1.09383	-0.226534	-0.8673		A
Pikfyve		1.63	1.34	0.62		1.01		0.833282	0.275624	-1.10891		A
Pwp1		4.14	3.13	3.29		1.01		1.14209	-0.718414	-0.42368		A
Adat2		1.94	1.66	0.938071		1.00193		0.826593	0.284957	-1.11155		A
Apex1		3.25	2.38	2.25		1		1.14642	-0.453663	-0.692756		A
Krt81		1	0	0		1		1.1547	-0.57735	-0.57735		A
Sntb1		1	0	0		1		1.1547	-0.57735	-0.57735		A
Tmem150b		1.53	0.53	0.67		1		1.14501	-0.701781	-0.44323		A
Tor1a		5.19	4.19	4.32		1		1.14642	-0.692756	-0.453663		A
A2ld1		2.26	1.93	1.26		1		0.870062	0.222422	-1.09248		A
Mlx		4.64	3.95	3.64		1		1.10049	-0.247448	-0.853045		A
Stfa2l1		10	2.2	5.32		7.8		1.05963	-0.927173	-0.132453		B
Gm5483		9.78	2.67	5.04		7.11		1.09109	-0.872872	-0.218218		B
Stfa3		7.35043	0.37	3.3		6.98043		1.04901	-0.942458	-0.10655		B
Egr1		8.73	1.91	3.3		6.82		1.13303	-0.759359	-0.373667		B
Asprv1		7.57	1.13	3.28		6.44		1.09087	-0.873307	-0.217564		B
Stfa2		8.84	2.65	3.71		6.19		1.13981	-0.73	-0.409807		B
BC100530		10.06	3.9	5.39		6.16		1.12325	-0.793431	-0.329818		B
Pira7		6.41	0.37	3.71		6.04		0.96288	-1.03339	0.0705084		B
Trem1		7.12	1.11	2.87		6.01		1.10688	-0.838249	-0.268628		B
Osm		8.17	2.19	3.95		5.98		1.10635	-0.839523	-0.266825		B
Cxcl2		6.33	0.37	1.48		5.96		1.13686	-0.743534	-0.393326		B
G0s2		8.62	2.66	4.56		5.96		1.09705	-0.860558	-0.236489		B
Stfa1		6.18	0.37	1.79		5.81		1.12253	-0.795674	-0.326854		B
BC117090		7.45	1.75	3.02		5.7		1.1284	-0.776404	-0.351999		B
S100a6		10.65	4.99	7.34		5.66003		1.05151	-0.93897	-0.112539		B
Thbs1		7.98	2.36	4.22		5.62		1.09208	-0.870873	-0.221211		B
Tlr2		6.12	0.53	2.48		5.59		1.08438	-0.885832	-0.198549		B
Il1b		7.69	2.12	3.92		5.57		1.09529	-0.864272	-0.23102		B
Gm10872		6.42	0.9	2.87		5.52		1.08075	-0.892485	-0.188268		B
Trib1		6.17	0.65	2.02		5.52		1.12143	-0.799034	-0.322397		B
Mmp9		10.44	5.12	7.18		5.32		1.06618	-0.917068	-0.149117		B
Il1r2		5.98	0.7	2.27		5.28		1.10524	-0.84215	-0.263095		B
Cd300lf		7.52	2.42	4.65		5.1		1.03911	-0.955665	-0.0834414		B
Adam8		7.96	2.87	4.61		5.09		1.08745	-0.880011	-0.20744		B
Mmp8		9.88007	4.81	6.85		5.07007		1.05839	-0.929022	-0.129365		B
Atp1a3		6.9	1.83	3.71		5.07		1.07424	-0.90387	-0.17037		B
Pira1		7.11	2.08	4.08		5.03		1.06087	-0.925299	-0.13557		B
Tgfbi		7.47	2.44	4.45		5.03		1.05983	-0.926861	-0.132973		B
Plaur		8	3.02	4.94		4.98		1.06703	-0.915732	-0.151295		B
Tnf		5.34	0.36	1.82		4.98		1.10676	-0.838533	-0.268226		B
Anxa2		9.63	4.72	6.5		4.91		1.07815	-0.897117	-0.181033		B
Fos		9.98	5.11	6.45		4.87		1.113	-0.822823	-0.290174		B
Siglece		7.01	2.16	4.12		4.85		1.05746	-0.930398	-0.127059		B
Il1rn		5.81	1.02	2.46		4.79		1.10404	-0.844981	-0.259055		B
Mmp25		7.44	2.66	4.52		4.78		1.06522	-0.918583	-0.146641		B
Ets2		5.88	1.13	2.44		4.75		1.11279	-0.823379	-0.289406		B
Junb		7.9003	3.16	5.08		4.7403		1.05697	-0.931111	-0.125862		B
Acta2		5.06	0.36	1.47		4.7		1.12485	-0.788343	-0.336504		B
Crispld2		5.56	0.87	2.83		4.69		1.05002	-0.941055	-0.108964		B
Sirpb1a		5.04	0.36	1.34		4.68		1.13172	-0.764382	-0.367336		B
Ccr1		6.78065	2.11	3.36		4.67065		1.11546	-0.816215	-0.299243		B
Ifitm6		11.1101	6.44	8.27		4.67008		1.06383	-0.920753	-0.14308		B
Mapk13		6.85	2.18	4.29		4.67		1.03053	-0.966386	-0.0641406		B
C5ar1		7.3	2.64	4.28		4.66		1.083	-0.888396	-0.194601		B
Cebpb		5.01	0.36	3.58		4.65		0.850922	-1.10144	0.250518		B
Ceacam10		5.7	1.07	2.68		4.63		1.08487	-0.884914	-0.199957		B
Fpr1		7.39	2.76	4.62		4.63		1.05872	-0.928526	-0.130194		B
Olfm4		9.32	4.71	6.53		4.61		1.06233	-0.923076	-0.139251		B
Fosl2		5.59	1	2.35		4.59		1.10642	-0.839352	-0.267067		B
Lrrc25		6.02	1.51	3.35		4.51		1.0554	-0.933401	-0.122004		B
Lgals3		8.64	4.14	5.89		4.5		1.06534	-0.918398	-0.146944		B
Dhrs7		7.48	3.01	4.86		4.47		1.05223	-0.937953	-0.114276		B
Zfp36		9.92	5.45	6.91		4.47		1.09388	-0.867207	-0.226673		B
Lilrb4		7.99	3.53	5.45		4.46		1.04298	-0.950605	-0.0923786		B
Slc2a6		4.88	0.42	2.3		4.46		1.04802	-0.943816	-0.104207		B
Clec5a		5.41	0.97	2.96		4.44		1.03269	-0.963743	-0.0689458		B
Fpr2		8.3	3.87	6		4.43		1.01254	-0.986966	-0.0255769		B
Ntng2		5.72	1.29	3.24		4.43		1.03741	-0.957838	-0.0795696		B
Slfn1		6.79064	2.37	4.37		4.42064		1.03016	-0.966824	-0.0633405		B
41887		7.32	2.9	4.82		4.42		1.04076	-0.953527	-0.0872312		B
Ccno		5.14	0.72	1.68		4.42		1.12982	-0.771376	-0.358446		B
Fam101b		7.31	2.89	4.92		4.42		1.02602	-0.971777	-0.0542387		B
Fgr		7.27	2.85	4.63		4.42		1.0582	-0.929298	-0.128903		B
Il1f9		6.54	2.12	3.89		4.42		1.05939	-0.927527	-0.131862		B
Cxcr2		7.37	2.97	4.82		4.4		1.04862	-0.943	-0.105616		B
Pygl		8.64	4.24	6.25		4.4		1.02751	-0.970007	-0.0575043		B
Trpm2		5.32	0.93	2.32		4.39		1.09791	-0.858714	-0.239192		B
Capg		8.2	3.83	5.86		4.37		1.02279	-0.975536	-0.0472525		B
Rasgrp4		6.44	2.09	3.72		4.35		1.07236	-0.907033	-0.165329		B
Hp		10.0801	5.74	7.68		4.34006		1.0334	-0.962864	-0.0705362		B
Slc16a3		7	2.66	4.13		4.34		1.0888	-0.877386	-0.211418		B
Lilra6		6.76	2.42613	3.61		4.33387		1.11366	-0.82108	-0.292575		B
Cyp4f18		7.13	2.81	4.69		4.32		1.0403	-0.954122	-0.0861787		B
Klf2		7.22	2.9	5.43		4.32		0.938324	-1.05197	0.113643		B
Myadm		6.68	2.36	3.83		4.32		1.08813	-0.878699	-0.209431		B
Alox5ap		9.94	5.63	7.34		4.31		1.06132	-0.92462	-0.136696		B
Nfil3		4.67	0.36	1.94		4.31		1.07625	-0.900438	-0.175807		B
Rap1gap2		4.96	0.65	2.25		4.31		1.07404	-0.904212	-0.169827		B
Klra17		5.55	1.24774	2.1		4.30226		1.13432	-0.754215	-0.380104		B
Slc27a4		6.58	2.29	3.85		4.29		1.07763	-0.898027	-0.179605		B
Mfsd6		4.66	0.38	2.16		4.28		1.05113	-0.939504	-0.111624		B
Rgs3		5.02	0.74	2.01		4.28		1.10547	-0.841614	-0.263857		B
Cd300lb		5.84	1.58	3.32		4.26		1.05515	-0.933764	-0.121389		B
S100a11		11.6	7.35	9.11		4.25		1.05209	-0.938143	-0.113951		B
Lrg1		7.77	3.53	6.05		4.24		0.931596	-1.05664	0.125046		B
Mocos		5.18	0.94	2.35		4.24		1.09142	-0.87221	-0.21921		B
Anxa1		11.19	6.95	8.76		4.24		1.04502	-0.947886	-0.0971387		B
Lilrb3		7.49	3.26	5.14		4.23		1.03491	-0.960988	-0.0739221		B
Cd177		9.95	5.72	7.57		4.23		1.03905	-0.955737	-0.0833126		B
Dennd3		5.06	0.83	2.2		4.23		1.095	-0.864881	-0.23012		B
Cd14		5.7	1.48	2.88		4.22		1.09175	-0.871541	-0.220211		B
Pilra		6.46	2.24	3.87		4.22		1.06667	-0.916301	-0.150367		B
Arg2		5.37	1.17	2.45		4.2		1.10249	-0.848545	-0.253944		B
Cd33		7.16	2.96	4.56		4.2		1.06931	-0.912058	-0.157251		B
Itgam		8.49	4.29	6.18		4.2		1.03162	-0.96506	-0.0665558		B
Itgb2		9.34	5.14	6.83		4.2		1.05838	-0.929037	-0.12934		B
1810033B17Rik		7.89	3.69	5.8		4.2		0.998409	-1.00158	0.00317459		B
Slc15a3		6.11	1.92	3.3		4.19		1.09275	-0.869518	-0.223233		B
Zyx		8.78	4.6	6.41		4.18		1.04155	-0.952498	-0.0890482		B
Slpi		8.89	4.72	6.72		4.17		1.01331	-0.986138	-0.0271707		B
Pstpip1		7.44	3.27	4.98		4.17		1.05428	-0.93502	-0.119263		B
Hopx		4.51	0.36	1.93		4.15		1.07061	-0.909937	-0.160671		B
Dfna5		5.48157	1.34	3.01		4.14157		1.05793	-0.929699	-0.128231		B
Dusp5		4.73	0.59	1.62		4.14		1.12125	-0.799569	-0.321684		B
Card9		6.31	2.17	4.29		4.14		0.991852	-1.00795	0.0161015		B
Serpinb10-ps		4.49	0.36	2.04		4.13		1.05605	-0.932467	-0.12358		B
Ier2		8.7	4.57	5.73		4.13		1.11107	-0.827826	-0.283245		B
AA467197		6.46081	2.34	4.36		4.12081		1.00647	-0.993399	-0.013073		B
Ckap4		7.78	3.66	5.55		4.12		1.02634	-0.97139	-0.0549538		B
Sorl1		6.68	2.56	4.21		4.12		1.05937	-0.927553	-0.131819		B
Cotl1		9.29011	5.18	7.12		4.11011		1.01813	-0.980826	-0.037305		B
Lpcat4		5.39	1.28	3.06		4.11		1.0415	-0.952555	-0.0889482		B
Dgat2		5.24	1.14	2.99		4.1		1.03089	-0.965949	-0.0649377		B
Retnlg		11.71	7.62	10		4.09002		0.941198	-1.04992	0.10872		B
Aatk		4.44	0.35	2.03		4.09		1.05391	-0.935551	-0.118363		B
Pglyrp1		10.56	6.47	8.33		4.09		1.02875	-0.968525	-0.0602276		B
Plbd1		8.38	4.29	6.03		4.09		1.04584	-0.946782	-0.0990629		B
A530064D06Rik		5.26	1.17	2.56		4.09		1.08831	-0.878344	-0.209969		B
1100001G20Rik		9.81	5.73	8.09		4.08		0.94385	-1.048	0.104149		B
Csf3r		7.95	3.87	5.66		4.08		1.03825	-0.956759	-0.0814956		B
Nfkbid		5.96	1.88	3.04		4.08		1.10989	-0.83083	-0.279057		B
Xdh		7.1	3.02	4.61		4.08		1.06493	-0.919047	-0.145881		B
B430306N03Rik		6.5	2.43	4.01		4.07		1.06569	-0.917855	-0.147832		B
Gp49a		7.31	3.24	4.84		4.07		1.06319	-0.921754	-0.141433		B
Lpcat2		5.62	1.55736	2.64		4.06264		1.11582	-0.815209	-0.300615		B
Trem3		7.84	3.78	5.55		4.06		1.03985	-0.9547	-0.0851534		B
Zfp516		4.41	0.35	1.47		4.06		1.11276	-0.823443	-0.289318		B
Pi16		7.12	3.07	4.77		4.05		1.049	-0.942465	-0.106539		B
Rara		5.36	1.31	2.73		4.05		1.08359	-0.887308	-0.196278		B
Pira6		5.04	1	1.76		4.04		1.13647	-0.745227	-0.391244		B
Gcnt2		4.82	0.79	1.94		4.03		1.10952	-0.831741	-0.277782		B
Chi3l1		8.28	4.25	6.06		4.03		1.03213	-0.964425	-0.0677079		B
Pfkfb4		6.37086	2.35	3.68		4.02086		1.09216	-0.870716	-0.221445		B
Ncf1		9.05	5.03	6.97		4.02		1.0114	-0.988192	-0.0232126		B
Arl11		5.26	1.24	3.02		4.02		1.03588	-0.959765	-0.0761193		B
Atp11a		4.36	0.35	1.71715		4.01		1.08785	-0.87925	-0.208596		B
6430548M08Rik		6.28	2.27	3.92		4.01		1.05353	-0.936103	-0.117426		B
Slfn4		7.72	3.71	5.55		4.01		1.02627	-0.971473	-0.054801		B
Tyrobp		10.69	6.68	8.15		4.01		1.07625	-0.900433	-0.175815		B
Pgd		8.87	4.86	6.57		4.01		1.04528	-0.947543	-0.0977361		B
Mrgpra2b		7.07	3.07	4.16		4		1.11387	-0.820495	-0.293379		B
Nfam1		7.4	3.4	5.08		4		1.04887	-0.942653	-0.106214		B
Sepn1		5.41	1.41	2.8		4		1.08497	-0.884721	-0.200252		B
Slc2a3		7.48	3.48	4.97		4		1.07343	-0.905242	-0.168187		B
Emb		6.32	2.33	4.1		3.99		1.0354	-0.960372	-0.0750291		B
Card10		4.55	0.57	2.02		3.98		1.07731	-0.898587	-0.178724		B
Cd3d		5.39	1.41	3.42		3.98		0.996633	-1.00333	0.00670005		B
Ly6c2		9.11	5.13	7.23		3.98		0.981075	-1.01791	0.0368322		B
Mrgpra2a		6.53	2.56	3.6		3.97		1.11726	-0.811225	-0.306031		B
Ly6c1		8.98	5.02	6.53		3.96		1.06913	-0.912347	-0.156784		B
Myo1f		7.78	3.82	5.4		3.96		1.06015	-0.92638	-0.133773		B
Evi2a		5.39	1.43	2.63		3.96		1.10314	-0.847054	-0.256086		B
Gpsm3		8.01027	4.06	5.86		3.95027		1.02821	-0.969174	-0.0590361		B
Dhrs9		4.28	0.35	1.9		3.93		1.06253	-0.922767	-0.139762		B
Rhob		6.84	2.92	4.85		3.92		1.00506	-0.994859	-0.0102037		B
Evi2b		7.12	3.21	4.81		3.91		1.05475	-0.934351	-0.120397		B
Pstpip2		5.78	1.87	3.38		3.91		1.0667	-0.916248	-0.150454		B
Pram1		7.55	3.64	5.21		3.91		1.05882	-0.928375	-0.130447		B
Ncf2		7.91	4.01	5.73		3.9		1.03691	-0.958464	-0.0784508		B
Padi4		7.15	3.25	4.86		3.9		1.0528	-0.937144	-0.115655		B
Scrg1		4.25	0.35	1.71		3.9		1.08443	-0.885733	-0.198701		B
Itgb2l		6.22	2.34	3.83		3.88		1.06779	-0.914516	-0.153271		B
Sh2d3c		6.68	2.8	4.26		3.88		1.0716	-0.908305	-0.163291		B
Adpgk		8.89	5.02	6.76		3.87		1.03185	-0.964777	-0.06707		B
Sfpi1		8.25	4.38	6.3		3.87		1.00257	-0.997406	-0.00516791		B
L1cam		5.63	1.77	2.78		3.86		1.11735	-0.810954	-0.306397		B
Sfxn5		4.59	0.73	1.89		3.86		1.10408	-0.844888	-0.259189		B
Prkcd		7.81	3.95	5.68		3.86		1.0327	-0.963734	-0.0689613		B
Fcer1g		8.81	4.96	6.66		3.85		1.0366	-0.958858	-0.0777453		B
Aldh3b1		6.95	3.1	4.73		3.85		1.04699	-0.945225	-0.101767		B
Hk3		7.37	3.52	5.45		3.85		0.999133	-1.00086	0.0017316		B
Pik3r6		4.45	0.6	2		3.85		1.07763	-0.898027	-0.179605		B
Actn1		7.48	3.64	5.17192		3.84		1.06018	-0.926339	-0.133842		B
Pdlim7		6.63	2.79	3.92		3.84		1.10636	-0.839485	-0.266879		B
Nbeal2		6.06	2.22	3.52437		3.84		1.08839	-0.878199	-0.210188		B
Rinl		5.9	2.07	3.89		3.83		1.01612	-0.983061	-0.0330587		B
Cnn2		8.75	4.92	6.72067		3.83		1.01929	-0.979518	-0.0397766		B
Slfn2		7.63036	3.81	5.5		3.82036		1.03613	-0.959456	-0.0766741		B
Anxa11		8.12	4.3	5.58		3.82		1.09035	-0.874339	-0.216013		B
Jdp2		5.68	1.86	3.58		3.82		1.03146	-0.965251	-0.0662085		B
Rab27a		6.36	2.56	4.26		3.8		1.03318	-0.963135	-0.0700462		B
Pxn		7.42	3.62	5.12		3.8		1.06236	-0.923031	-0.139325		B
Vasp		8.6	4.8	6.23		3.8		1.07158	-0.908327	-0.163256		B
Tlr13		5.48	1.69	2.55		3.79		1.12734	-0.780077	-0.34726		B
Antxr2		4.88	1.09	2.64		3.79		1.05487	-0.934168	-0.120707		B
Ceacam2		4.58	0.79	2.37		3.79		1.05058	-0.940271	-0.110311		B
Pde1b		5.12	1.33	3.37		3.79		0.973545	-1.02451	0.0509617		B
Sepx1		9.4301	5.65	6.95		3.7801		1.08655	-0.88173	-0.204825		B
Lin28a		4.13	0.35	2.16		3.78		1.01381	-0.985596	-0.0282103		B
Csf2ra		7.27	3.49	5.58		3.78		0.962931	-1.03335	0.0704154		B
Lass6		4.27	0.49	1.76		3.78		1.08997	-0.875096	-0.214875		B
Pkm2		9.67	5.9	7.6		3.77		1.03106	-0.965736	-0.065324		B
Arrb2		8.4902	4.73	6.33		3.7602		1.0458	-0.946843	-0.0989558		B
Lasp1		7.74033	3.99	5.56		3.75033		1.04962	-0.941606	-0.108018		B
Alox5		7.28	3.53	5		3.75		1.06376	-0.920867	-0.142893		B
Tbc1d2		4.09	0.34	1.35		3.75		1.11491	-0.817714	-0.297194		B
Tacstd2		4.1	0.35	1.58		3.75		1.09331	-0.868372	-0.22494		B
Lsp1		9.04	5.29	7.13		3.75		1.00616	-0.99372	-0.0124437		B
Anxa3		7.37	3.63	5.34		3.74		1.02727	-0.970296	-0.0569715		B
Mgst1		8.01	4.27	5.83		3.74		1.05046	-0.940444	-0.110014		B
Rab3d		6.58	2.84	4.35		3.74		1.05766	-0.930101	-0.127557		B
2310001H17Rik		4.09	0.35	2.28		3.74		0.989135	-1.01052	0.0213867		B
Clec4e		4.84	1.1	2.52		3.74		1.06994	-0.911035	-0.158902		B
Fes		7.51039	3.78	5.35		3.73039		1.04839	-0.943315	-0.105072		B
Actg1		11.39	7.66	9.18		3.73002		1.05566	-0.93303	-0.122629		B
9830107B12Rik		4.44	0.71	1.56		3.73		1.12708	-0.780944	-0.346139		B
Cd9		7.82	4.09	5.64		3.73		1.05131	-0.939245	-0.112069		B
Ebi3		6.23	2.5	4.05		3.73		1.05131	-0.939245	-0.112069		B
Rin2		4.07	0.34	1.27		3.73		1.12109	-0.800046	-0.321049		B
Clec4d		5.1	1.37	3.07		3.73		1.02815	-0.969246	-0.0589044		B
Pdlim2		6.15	2.43	3.82		3.72		1.07287	-0.906178	-0.166694		B
Trp53inp2		6.4	2.68	4.2		3.72		1.05507	-0.933882	-0.121191		B
Ppp1r3d		4.06	0.34	1.08		3.72		1.13413	-0.754961	-0.379173		B
Ptplad2		4.98	1.27	2.33		3.71		1.1094	-0.83205	-0.27735		B
Igsf6		7.2	3.5	5.27		3.7		1.0141	-0.985279	-0.0288198		B
Rgs14		6.15	2.45	3.93		3.7		1.05963	-0.927173	-0.132453		B
Fmnl1		7.61	3.92	5.7		3.69		1.01153	-0.988052	-0.023482		B
Ncf4		8.57	4.88	6.74		3.69		0.997279	-1.0027	0.00541999		B
Hcst		7.13	3.44	4.59		3.69		1.09985	-0.854461	-0.245393		B
Apobr		6.21	2.53	3.92		3.68		1.0709	-0.909457	-0.161442		B
Bmx		4.33	0.65	2		3.68		1.07612	-0.900649	-0.175474		B
Msra		6.86	3.18	4.94		3.68		1.01417	-0.985197	-0.0289764		B
Lrrk2		4.7	1.03	2.44		3.67		1.0677	-0.914656	-0.153043		B
Plp2		8.99	5.32	6.7		3.67		1.07173	-0.90809	-0.163636		B
Hck		7.26	3.6	5.31		3.66		1.02113	-0.977442	-0.0436846		B
Lst1		8.28023	4.63	6.25		3.65023		1.03528	-0.960519	-0.0747658		B
1700047M11Rik		5.3	1.65	3.42		3.65		1.00989	-0.989805	-0.0200883		B
Mboat7		5.93	2.28	3.95		3.65		1.02708	-0.970523	-0.0565531		B
Flna		8.45021	4.81	6.48		3.64021		1.02633	-0.97141	-0.0549177		B
Lcn2		12.5	8.87	10.81		3.63		0.976266	-1.02215	0.0458876		B
Hpcal1		6.32	2.69	3.98		3.63		1.08144	-0.891239	-0.190203		B
Gm14005		5.33	1.7	3.08		3.63		1.0697	-0.911426	-0.158272		B
Gm885		5.2	1.57	3.11		3.63		1.04651	-0.945883	-0.100626		B
Tmem154		5.63	2	3.46		3.63		1.05847	-0.928899	-0.129571		B
I830077J02Rik		5.44	1.82	3.29		3.62		1.05642	-0.93192	-0.1245		B
Cyba		9.19	5.57	7.49		3.62		0.97914	-1.01963	0.0404907		B
Lcp1		9.33	5.72	7.27		3.61		1.04363	-0.949755	-0.0938711		B
Ceacam1		6.71	3.1	4.75		3.61		1.02736	-0.970184	-0.0571782		B
Slc11a1		6.42	2.81	3.59		3.61		1.1301	-0.770364	-0.359737		B
Tnfrsf1a		6.72	3.11	4.7		3.61		1.03725	-0.958033	-0.0792219		B
Glipr2		7.19	3.59	4.74		3.6		1.09679	-0.861114	-0.235673		B
Hdc		6.92	3.32	4.98		3.6		1.02489	-0.973093	-0.0517997		B
Rab11fip1		4.13	0.53	1.25		3.6		1.13389	-0.755929	-0.377964		B
Rgs19		7.22	3.62	5.44		3.6		0.996276	-1.00368	0.00740725		B
Sema4a		6.6	3	4.71		3.6		1.01624	-0.982924	-0.0333195		B
Inhba		3.93	0.34	1.78		3.59		1.05904	-0.928046	-0.130997		B
Klhl2		3.93	0.34	1.34		3.59		1.11186	-0.825797	-0.286061		B
Ndst1		5.12	1.53	2.62		3.59		1.10292	-0.847563	-0.255356		B
Pira2		6.08	2.49	3.19		3.59		1.135	-0.751415	-0.383589		B
Rhou		5.38	1.79	3.42		3.59		1.02919	-0.967997	-0.0611952		B
Arhgdib		10.88	7.31	9.04		3.57		1.01011	-0.989573	-0.0205383		B
Tnfsf14		3.91	0.34	1.74		3.57		1.06368	-0.920991	-0.142689		B
Vim		9.02	5.45	7.14		3.57		1.01726	-0.981796	-0.0354641		B
Gm9733		4.69	1.14	2.32		3.55		1.09148	-0.872081	-0.219403		B
Coro2a		4.49	0.94	2.28		3.55		1.07102	-0.909253	-0.161769		B
Coro1a		10.22	6.68	8.37		3.54		1.01472	-0.984599	-0.0301216		B
Cib2		5.42	1.88	3.16		3.54		1.07859	-0.896344	-0.182244		B
Csrnp1		5.62	2.08	3.3		3.54		1.08624	-0.882335	-0.203901		B
Ano10		5.76	2.23	3.46		3.53		1.08456	-0.885504	-0.199052		B
Gm5506		8.18	4.65	5.91		3.53		1.08073	-0.892531	-0.188196		B
Arpc1b		9.21	5.69	7.3		3.52		1.02717	-0.970417	-0.0567495		B
Twf2		6.96	3.44	5.1		3.52		1.01839	-0.980533	-0.0378584		B
Hlx		4.76	1.24	2.81		3.52		1.03398	-0.962148	-0.0718303		B
5830416P10Rik		3.85	0.34	0.94		3.51		1.13986	-0.729725	-0.410138		B
Chst12		6.97	3.46	4.98		3.51		1.04153	-0.952523	-0.0890032		B
Mtus1		5.93	2.42	3.85		3.51		1.05571	-0.932954	-0.122757		B
Cap1		9.64	6.14	7.27		3.5		1.09541	-0.864015	-0.231399		B
1600010M07Rik		4.93	1.43	2.24		3.5		1.12614	-0.784112	-0.342026		B
Gsn		7.68	4.18	5.63		3.5		1.052	-0.938273	-0.11373		B
Ltf		11.48	7.99	10.1001		3.49001		0.923556	-1.06201	0.138458		B
Unc119		7.01	3.53	4.78		3.48		1.07969	-0.894386	-0.185306		B
Lyz1		7.84	4.36	6.12		3.48		0.996147	-1.00381	0.00766267		B
B230208H11Rik		3.8	0.33	1.84		3.47		1.04032	-0.954102	-0.086214		B
Ptafr		4.94	1.48	2.39		3.46		1.11693	-0.812143	-0.304786		B
Arap3		5.63	2.17	3.79		3.46		1.02051	-0.978147	-0.0423607		B
Bst1		5.77	2.31	3.5		3.46		1.08654	-0.88175	-0.204794		B
Cd52		10.1201	6.67	8.18		3.45005		1.03886	-0.955977	-0.0828866		B
Nadk		7.76	4.31	5.57		3.45		1.07689	-0.899319	-0.177572		B
1110007C09Rik		6.55	3.1	4.15		3.45		1.10265	-0.848189	-0.254457		B
Ap1s2		4.19	0.75	1.9		3.44		1.09068	-0.873687	-0.216994		B
Hsd11b1		5.64	2.2	3.65		3.44		1.04803	-0.943806	-0.104224		B
F630028O10Rik		5.5	2.07	3.9		3.43		0.976916	-1.02159	0.0446701		B
Agpat2		6.64	3.21	4.67		3.43		1.04572	-0.946954	-0.0987621		B
Timp2		5.63	2.21	3.22		3.42		1.10598	-0.840395	-0.265588		B
Hgsnat		4.06	0.64	1.24		3.42		1.13901	-0.733787	-0.405226		B
AB124611		7.33	3.92	5.44		3.41		1.03414	-0.961946	-0.0721947		B
Mctp1		3.74	0.33	1.51		3.41		1.08562	-0.883508	-0.20211		B
Ptprc		7.42	4.01	5.47		3.41		1.04431	-0.948842	-0.0954687		B
Tirap		4.13	0.72	2.11		3.41		1.0556	-0.933123	-0.122472		B
Zbtb7b		5.77	2.36	3.32		3.41		1.11085	-0.828396	-0.282451		B
Adam15		5.44	2.04	3.15		3.4		1.09394	-0.867078	-0.226863		B
Chi3l3		9.32	5.92	7.73		3.4		0.977749	-1.02086	0.0431072		B
Id2		6.61	3.21	4.3		3.4		1.09633	-0.862087	-0.234242		B
Pik3r5		4.99	1.59	3.15		3.4		1.02629	-0.971452	-0.05484		B
Ccdc88b		5.85	2.45	3.93		3.4		1.04024	-0.954203	-0.0860347		B
Fam129a		5.53	2.14	3.28		3.39		1.08984	-0.875351	-0.21449		B
Fas		3.71	0.33	1.04		3.38		1.13156	-0.764973	-0.366588		B
Ptpre		5.09	1.71	3.02		3.38		1.06601	-0.917352	-0.148654		B
Rilpl2		5.1	1.72	3.42		3.38		0.998022	-1.00197	0.00394475		B
Rab20		4.12	0.75	1.33		3.37		1.13965	-0.730779	-0.408866		B
Ifitm1		7.01	3.64	4.46		3.37		1.12284	-0.794712	-0.328127		B
Gabbr1		3.93	0.57	1.82		3.36		1.07366	-0.904856	-0.168802		B
Rac2		9.16	5.8	7.25		3.36		1.04238	-0.951398	-0.0909861		B
Sell		7.66	4.3	5.9		3.36		1.01549	-0.983755	-0.031734		B
Ankrd33b		3.69	0.33	1.38		3.36		1.09952	-0.855186	-0.244339		B
Arhgap9		6.71	3.35	5.07		3.36		0.99197	-1.00784	0.0158715		B
Tbkbp1		3.78	0.42	2.07		3.36		1.0059	-0.993995	-0.0119041		B
Fcgr4		5.49	2.14	3.29		3.35		1.08683	-0.88121	-0.205616		B
Plek		6.67	3.32	4.92		3.35		1.01459	-0.984746	-0.0298408		B
Plekhg3		4.58	1.23	2.41		3.35		1.08286	-0.888651	-0.194208		B
Sik1		5.78	2.43	3.7		3.35		1.07022	-0.910573	-0.159646		B
Skap2		6.87	3.52	4.87		3.35		1.05806	-0.929509	-0.128549		B
Pira11		5.35	2	2.65		3.35		1.13521	-0.750554	-0.384659		B
Abcd2		4.16	0.82	1.87		3.34		1.09879	-0.856786	-0.242008		B
Prdx5		9.85014	6.52	8.02		3.33014		1.03136	-0.965374	-0.0659832		B
Emp3		7.7	4.37	5.94		3.33		1.01847	-0.980449	-0.0380174		B
Prickle3		5.45	2.13	3.34		3.32		1.07725	-0.898698	-0.178549		B
Tmem120a		4.65	1.33	2.59		3.32		1.07002	-0.910906	-0.15911		B
Tmem50b		5.97	2.65	3.91		3.32		1.07002	-0.910906	-0.15911		B
Ly6g5b		4.58	1.27	2.14		3.31		1.11698	-0.811997	-0.304984		B
Cln3		5.56	2.26	3.42		3.3		1.08318	-0.888052	-0.195132		B
Dennd1c		5.81	2.51	4.09		3.3		1.01384	-0.985563	-0.0282743		B
Fgl2		3.85	0.55845	1.99		3.29155		1.04045	-0.953921	-0.0865338		B
Pbxip1		6.11	2.82	4.25		3.29		1.04061	-0.953722	-0.0868857		B
Ralb		5.48	2.19	3.5643		3.29		1.05012	-0.940911	-0.109212		B
Arhgef4		3.61	0.32	1.01		3.29		1.13164	-0.764674	-0.366967		B
Dab2ip		3.94	0.65	1.53		3.29		1.11551	-0.816081	-0.299426		B
Gmip		6.25	2.96	4.33		3.29		1.05084	-0.939908	-0.110933		B
Inpp1		3.61	0.32	1.14		3.29		1.12112	-0.799967	-0.321155		B
Glipr1		6.85	3.57	4.97		3.28		1.04506	-0.947842	-0.0972146		B
Rin3		6.64	3.36	4.94		3.28		1.01197	-0.987585	-0.0243848		B
Cybb		8.03	4.75	6.43		3.28		0.991772	-1.00803	0.0162586		B
Il28ra		3.59	0.32	1.87		3.27		1.01687	-0.982228	-0.0346429		B
Ltbr		4.66	1.4	2.95		3.26		1.01595	-0.983245	-0.0327067		B
Inpp4a		4.67	1.41	2.44		3.26		1.09817	-0.858136	-0.240038		B
Phospho1		6.18	2.92	4.99		3.26		0.899166	-1.07698	0.177813		B
Tpd52		5.88	2.62	3.98		3.26		1.05042	-0.940494	-0.109928		B
Camp		12.07	8.82	11.05		3.25002		0.856336	-1.099	0.242665		B
Ltb4r1		6.97	3.72	5.41		3.25		0.986404	-1.01306	0.0266596		B
Ccl3		5.75	2.51	3.98		3.24		1.02939	-0.967754	-0.0616404		B
Fbp1		3.56	0.32	1.82		3.24		1.02376	-0.974418	-0.0493376		B
Gm19705		3.56	0.32	1.73		3.24		1.0403	-0.954122	-0.0861787		B
Sytl1		5	1.76	3.06		3.24		1.05898	-0.92814	-0.130839		B
Ankrd22		4.76	1.52	2.6		3.24		1.09109	-0.872872	-0.218218		B
Rab32		5.8	2.56	3.81		3.24		1.0669	-0.915939	-0.150957		B
Ipcef1		4.02	0.78	1.52		3.24		1.12695	-0.781402	-0.345545		B
Sqrdl		6.48	3.25	4.06		3.23		1.12067	-0.801327	-0.319341		B
Ier3		5.83	2.6	3.31		3.23		1.12916	-0.773723	-0.355441		B
Gpi1		8.76	5.54	6.95		3.22		1.03874	-0.956136	-0.0826036		B
Klf6		6.3	3.08	4.19		3.22		1.0862	-0.882408	-0.203789		B
Sgms2		3.94	0.72	1.99		3.22		1.06252	-0.922773	-0.139752		B
Slc31a2		5.46	2.24	3.87		3.22		0.995834	-1.00411	0.00828136		B
Ptms		5.99	2.78	4.23		3.21		1.03059	-0.966308	-0.0642823		B
Dstn		8.02	4.81	6.38		3.21		1.00719	-0.992652	-0.0145368		B
Gramd1b		4.08	0.87	1.95		3.21		1.08977	-0.87549	-0.214281		B
Ifitm2		8.51	5.3	6.71		3.21		1.03795	-0.95715	-0.0807983		B
Ppm1m		6.6	3.4	4.98		3.2		1.00414	-0.995807	-0.00833312		B
Tmem40		5.47	2.28	3.99		3.19		0.975122	-1.02315	0.0480253		B
Marcksl1		6.75	3.5643	4.64		3.1857		1.08925	-0.87651	-0.212742		B
App		6.49	3.31	4.83		3.18		1.01435	-0.985007	-0.0293406		B
Chst13		3.5	0.32	2.16		3.18		0.943709	-1.0481	0.104393		B
Fgd4		4.11	0.93	1.6		3.18		1.13141	-0.765541	-0.365869		B
Mical1		5.7	2.52	3.9		3.18		1.041	-0.953208	-0.0877954		B
Notch1		4.81	1.63	2.76		3.18		1.08145	-0.891217	-0.190237		B
Rogdi		6.77	3.59	5.01		3.18		1.03367	-0.962528	-0.0711434		B
Eml2		5.07	1.9	3.72		3.17		0.947115	-1.0456	0.0984832		B
Hk2		3.82	0.65	2.04		3.17		1.03839	-0.95658	-0.0818128		B
Lrrfip1		5.9	2.74	4.23		3.16		1.01844	-0.980483	-0.0379542		B
Sirpa		7.07	3.91	5.26		3.16		1.04484	-0.948134	-0.0967055		B
Cebpe		6.44	3.29	5.23		3.15		0.914601	-1.06773	0.153133		B
Phlda1		3.46	0.31	1.22		3.15		1.10829	-0.834813	-0.273473		B
Rnf144a		4.53	1.39	1.98		3.14		1.13652	-0.745028	-0.391489		B
Rps6ka2		3.79	0.65	1.65		3.14		1.09717	-0.860285	-0.23689		B
Arap1		5.88	2.74	4.06		3.14		1.04866	-0.942945	-0.105711		B
Lyz2		12	8.87	10.73		3.13		0.931666	-1.05659	0.124928		B
Itgal		5.99	2.86	4.23		3.13		1.03885	-0.955996	-0.082853		B
Ppp1r18		7.16	4.03	5.33		3.13		1.05143	-0.93908	-0.11235		B
Fxyd5		7.4	4.28	5.78		3.12		1.01257	-0.986936	-0.0256347		B
Pilrb1		5.88	2.76	3.86		3.12		1.08271	-0.88892	-0.193793		B
Rarg		3.42	0.31	1.58		3.11		1.0552	-0.933694	-0.121508		B
Ubl3		5.97	2.86	4.14		3.11		1.05347	-0.936183	-0.117289		B
Csf2rb		5.79	2.69	4.15		3.1		1.01878	-0.980095	-0.0386879		B
Dennd2d		4.47	1.37	3.11		3.1		0.956747	-1.03826	0.0815165		B
Iqgap1		7.23	4.14	5.56		3.09		1.02585	-0.971971	-0.0538787		B
Gpr97		6.2	3.11	4.63		3.09		1.00535	-0.994563	-0.010787		B
Mkl1		5.91	2.82	4.29		3.09		1.01578	-0.983433	-0.0323498		B
Il17ra		7.35	4.26	5.07		3.09		1.1172	-0.811376	-0.305826		B
Limd2		7.3	4.21	5.82		3.09		0.985686	-1.01372	0.0280392		B
Nlrx1		4.84	1.75	2.84		3.09		1.08263	-0.889074	-0.193554		B
Stk10		5.76	2.67	4.18		3.09		1.00747	-0.992364	-0.0151012		B
Zbtb42		3.4	0.31	1.5		3.09		1.06724	-0.915389	-0.151852		B
Cd84		5.9	2.81553	3.93		3.08447		1.07871	-0.896127	-0.182586		B
C1rl		4.23	1.15	2		3.08		1.11272	-0.823541	-0.289182		B
Fcgr3		6.69	3.61	5.16		3.08		0.997828	-1.00216	0.00432897		B
41891		6.74	3.66	5.06		3.08		1.02889	-0.968364	-0.0605228		B
Atxn10		6.41	3.33	4.91		3.08		0.991231	-1.00854	0.0173141		B
C3		7.39	4.31	6.18		3.08		0.921546	-1.06332	0.141776		B
Clec7a		5.03	1.95	3.13		3.08		1.06824	-0.913793	-0.154444		B
Zc3h12a		3.78	0.7	1.8		3.08		1.08063	-0.892698	-0.187936		B
Pak1		4.74	1.67	2.86		3.07		1.06598	-0.91739	-0.148591		B
Gpc1		5.34	2.27	3.93		3.07		0.971782	-1.02601	0.0542289		B
Tnfsf13b		4.72	1.65	2.79		3.07		1.07399	-0.904298	-0.16969		B
Zdhhc18		5.88	2.81	4.04		3.07		1.05928	-0.927683	-0.131602		B
Tmem184b		4.85	1.78	2.98		3.07		1.06433	-0.919979	-0.144353		B
Gapt		4.44	1.38	2.49		3.06		1.07805	-0.897297	-0.180751		B
Myd88		6.32	3.26	4.11		3.06		1.11212	-0.82512	-0.286998		B
Tm6sf1		5.17	2.12	3.66		3.05		0.996705	-1.00326	0.00655727		B
Lyst		4.48	1.44	2.13		3.04		1.12732	-0.780132	-0.34719		B
Fgd3		5.37	2.33	3.48		3.04		1.07062	-0.909918	-0.160701		B
Snx18		4.58	1.54	2.85		3.04		1.04274	-0.950927	-0.0918136		B
Tbc1d8		5.33	2.29	3.48		3.04		1.06404	-0.920429	-0.143613		B
2210403K04Rik		5.22	2.18	3.73		3.04		0.993357	-1.00651	0.013157		B
Icosl		4.35	1.31	2.73		3.04		1.02119	-0.977365	-0.043828		B
Dock5		3.96	0.93	1.56		3.03		1.13207	-0.763052	-0.369017		B
Olfml2b		5.09	2.06	3.35		3.03		1.04567	-0.94702	-0.0986479		B
S100a4		6.52	3.49	4.82		3.03		1.03813	-0.956921	-0.0812066		B
Sh3bgrl3		9.36	6.33	7.87		3.03		0.994454	-1.00545	0.0110006		B
Hcls1		7.73	4.71	6.18		3.02		1.00871	-0.991054	-0.017658		B
Cmtm6		6.29	3.27	4.52		3.02		1.05221	-0.937981	-0.114227		B
Plec		3.84	0.82	2.01		3.02		1.06272	-0.922481	-0.140235		B
1600014C10Rik		4.53	1.52	2.83		3.01		1.04028	-0.954145	-0.0861381		B
Tpm4		6.83	3.82	5.55		3.01		0.946646	-1.04594	0.0992986		B
Bhlhe40		4.09	1.08	1.69		3.01		1.13329	-0.75832	-0.37497		B
Ptpn6		8.08	5.07	6.6		3.01		0.994417	-1.00549	0.0110737		B
Rcsd1		7.17	4.16	5.75		3.01		0.980653	-1.01828	0.0376323		B
Kctd12		5.89	2.89	4.28		3		1.02353	-0.974682	-0.0488451		B
Rab31		5.77	2.77	4.07		3		1.04136	-0.952737	-0.0886267		B
Gpr84		3.29	0.3	1.98		2.99		0.956314	-1.0386	0.0822875		B
Pgam1		7.9	4.91	6.45		2.99		0.989817	-1.00988	0.0200639		B
Prr13		8.57	5.58	6.72		2.99		1.06915	-0.912314	-0.156838		B
Cd53		6.68	3.69	5.25		2.99		0.985197	-1.01417	0.0289764		B
Fosb		5.34	2.35	3.37		2.99		1.08776	-0.879418	-0.208341		B
Slc9a3r1		6.55	3.56	5.07		2.99		0.996639	-1.00333	0.00668885		B
Gpr137b-ps		3.86	0.88	1.84		2.98		1.0957	-0.863412	-0.232289		B
Haao		3.81	0.83	2.77		2.98		0.885961	-1.08431	0.19835		B
Por		6.38	3.4	4.53		2.98		1.07018	-0.910646	-0.159529		B
Aldh2		8.42	5.44	6.85		2.98		1.01741	-0.981631	-0.035777		B
Dok3		7.94	4.97	6.61		2.97		0.96346	-1.03292	0.0694587		B
Arid3a		5.45	2.48	3.88		2.97		1.01852	-0.980385	-0.0381386		B
Clec4a2		5.33	2.36	4.07		2.97		0.945883	-1.04651	0.100626		B
Sla		6.4	3.44	4.96		2.96		0.99087	-1.00889	0.0180158		B
Ffar2		3.26	0.3	2.01		2.96		0.944404	-1.04759	0.103189		B
Ovgp1		3.26	0.3	1.45		2.96		1.06553	-0.918099	-0.147432		B
Pag1		4.58	1.62	2.71		2.96		1.07546	-0.901785	-0.173677		B
Pilrb2		5.35	2.39	3.28		2.96		1.10402	-0.845024	-0.258994		B
Abr		4.94	1.99	3.17		2.95		1.05963	-0.927173	-0.132453		B
Def6		5.61	2.66	4.35		2.95		0.948061	-1.04489	0.0968328		B
Il18rap		5.26	2.32	3.34467		2.94		1.08452	-0.885575	-0.198943		B
Tcn2		6.81	3.87	5.32		2.94		1.0045	-0.995434	-0.00907001		B
Kdm6b		4.84	1.91	3.01		2.93		1.07201	-0.907609	-0.164406		B
Pbx1		4.05	1.12	2.41		2.93		1.03735	-0.957907	-0.0794472		B
Vav3		3.67	0.74	1.8		2.93		1.0785	-0.896502	-0.181997		B
Map3k15		3.22	0.3	1.13		2.92		1.10991	-0.830771	-0.279139		B
Rgl2		5.98	3.06	4.49		2.92		1.00678	-0.993081	-0.0136977		B
Treml2		5.65	2.73	4.23		2.92		0.990744	-1.00901	0.0182626		B
Litaf		7.09	4.17	5.04		2.92		1.10503	-0.842666	-0.26236		B
Pion		4.2	1.28	1.99		2.92		1.12289	-0.794558	-0.32833		B
Sema4d		6.02	3.1	3.91		2.92		1.11225	-0.824787	-0.287459		B
Chi3l4		3.21	0.3	1.64		2.91		1.02528	-0.972642	-0.0526371		B
Id1		4.16	1.26	2.26		2.9		1.08615	-0.882498	-0.203653		B
Ifngr2		5.44	2.54	3.87		2.9		1.02642	-0.971306	-0.0551095		B
Aph1b		3.19	0.29	1.11		2.9		1.11042	-0.829473	-0.280951		B
Fam195a		3.19	0.29	1.22		2.9		1.09629	-0.862173	-0.234115		B
Nhsl2		3.4	0.5	1.5		2.9		1.08615	-0.882498	-0.203653		B
Tmem38b		4	1.1	1.95		2.9		1.10678	-0.838473	-0.268311		B
Lass5		4.52	1.62	3.43		2.9		0.907961	-1.0718	0.163843		B
Tmsb4x		11.92	9.03	10.61		2.89002		0.967454	-1.02964	0.0621885		B
Cyth4		5.96	3.07	4.43		2.89		1.01902	-0.979827	-0.0391931		B
Lyn		6.61	3.72	5.35		2.89		0.95472	-1.03984	0.0851196		B
Snrk		5.2	2.31	3.17		2.89		1.10516	-0.842348	-0.262813		B
Orai1		5.6	2.71	3.67		2.89		1.09157	-0.8719	-0.219674		B
Soat1		3.94	1.05	2.27		2.89		1.04768	-0.944289	-0.103389		B
Arfip1		3.39	0.51	1.62		2.88		1.06709	-0.915631	-0.151458		B
Ostf1		7.6	4.72	5.94		2.88		1.04686	-0.945403	-0.101458		B
Selplg		6.71	3.83	5.26		2.88		1.00231	-0.997677	-0.00462959		B
Klhl36		3.16	0.29	1.69		2.87		1.00803	-0.991772	-0.0162586		B
Ms4a6c		4.96	2.09	4.06		2.87		0.856118	-1.0991	0.242983		B
Stx11		5.67	2.8	3.54		2.87		1.11853	-0.807582	-0.310953		B
Clec12a		6.81	3.94	5.44		2.87		0.984565	-1.01475	0.0301871		B
Nfkbia		6.59	3.72	5.36		2.87		0.949158	-1.04407	0.0949158		B
Acap1		6.87	4.01	5.36		2.86		1.01812	-0.98084	-0.0372766		B
Cd44		6.66	3.8	4.78		2.86		1.0871	-0.880688	-0.206411		B
Dgat1		5.86	3	3.88		2.86		1.10138	-0.851064	-0.250313		B
Dram1		3.93	1.07	2.7		2.86		0.950287	-1.04322	0.0929376		B
Gbe1		3.85	0.99	2.17		2.86		1.05293	-0.936964	-0.115961		B
1500031L02Rik		4.93	2.07	2.91		2.86		1.10657	-0.838996	-0.267572		B
Armc7		3.82	0.96	2.12		2.86		1.05668	-0.931544	-0.125133		B
Rnf149		4.89	2.03	3.23		2.86		1.0491	-0.942333	-0.106767		B
Stat3		5.58	2.73	4.05		2.85		1.02364	-0.974557	-0.0490784		B
Fhl3		4.51	1.66	2.75		2.85		1.06856	-0.913264	-0.155301		B
Adssl1		6.15	3.31	4.89		2.84		0.960411	-1.03537	0.0749589		B
Cdc42ep2		4.32	1.48	2.32		2.84		1.10582	-0.840788	-0.265031		B
Cpne3		5.24	2.4	3.77		2.84		1.01153	-0.988059	-0.0234693		B
Rassf3		5.75	2.91	4.2		2.84		1.02908	-0.968132	-0.0609478		B
Il4ra		3.11	0.29	1.82		2.82		0.97046	-1.02713	0.0566692		B
Map4k4		5.43	2.61	3.66		2.82		1.07351	-0.905113	-0.168393		B
Plcb2		5.22	2.4	3.81		2.82		1	-1	0		B
Slc25a45		4.62263	1.81	3.16		2.81263		1.01308	-0.986388	-0.0266898		B
Gadd45g		5.08	2.27	2.94		2.81		1.12422	-0.79036	-0.333859		B
Tesk2		3.89	1.08	2.33		2.81		1.03468	-0.961279	-0.0733981		B
Bcl3		3.57	0.78	2.16		2.79		1.00356	-0.996397	-0.00716832		B
Gpr141		3.08	0.29	0.98		2.79		1.12169	-0.798255	-0.323431		B
Gys1		5.03	2.24	3.59		2.79		1.01058	-0.989076	-0.0215016		B
Hip1		3.08	0.29	0.92		2.79		1.12763	-0.779088	-0.348539		B
Rnf130		6.97	4.18	5.5		2.79		1.01743	-0.981606	-0.035825		B
Myo1g		6.14	3.36	4.82		2.78		0.982798	-1.01636	0.033559		B
Plxnc1		4.78	2.01	3.13		2.77		1.05735	-0.930561	-0.126786		B
Adap1		4.91	2.14	3.24		2.77		1.06113	-0.924903	-0.136226		B
6530402F18Rik		4.05	1.28	1.99		2.77		1.119	-0.806236	-0.312764		B
Sat1		7.48	4.72	6.08		2.76		1.0048	-0.995134	-0.0096615		B
Igj		6.33	3.58	5.22		2.75		0.930018	-1.05771	0.127697		B
Ly75		3.86	1.11	2.25		2.75		1.05186	-0.938473	-0.113389		B
Ptpn18		4.5	1.75	3.62		2.75		0.861586	-1.09656	0.234978		B
Wls		4.08	1.33	3.1		2.75		0.892056	-1.08099	0.188934		B
Dok2		5.61	2.87	4.35		2.74		0.972192	-1.02566	0.0534706		B
Rdh12		4.79	2.05	3.14		2.74		1.06077	-0.925453	-0.135314		B
Ttc7b		4.33	1.59	2.41		2.74		1.10454	-0.84381	-0.260728		B
Rps6ka4		4.14	1.4	2.27		2.74		1.09755	-0.859473	-0.238081		B
Map3k3		5.66	2.93	4.27		2.73		1.00605	-0.993839	-0.0122093		B
Map3k9		3.02	0.29	1.32		2.73		1.07111	-0.909112	-0.161996		B
Samd10		3.02	0.29	1.45		2.73		1.04614	-0.946388	-0.0997478		B
Atp8b4		5.06	2.33	3.44		2.73		1.05615	-0.932322	-0.123824		B
Cldn15		3.76	1.04	2.1		2.72		1.06493	-0.919047	-0.145881		B
Gsdmd		6.14	3.42	4.44		2.72		1.07222	-0.907265	-0.164957		B
Sh3bp5		5.77	3.05	4.32		2.72		1.02131	-0.977228	-0.0440855		B
Aldh3a2		4.99	2.28	3.5		2.71		1.03151	-0.965194	-0.0663111		B
Ggh		3.28	0.57	1.89		2.71		1.0085	-0.99128	-0.0172183		B
Rbms1		5.64	2.93	3.64		2.71		1.11725	-0.811249	-0.305998		B
Camta2		4.88	2.18	2.82		2.7		1.12461	-0.789115	-0.335492		B
Rassf5		5.72	3.02	4.34		2.7		1.00732	-0.992511	-0.0148136		B
BC013712		5.64142	2.95	3.82		2.69142		1.09526	-0.864348	-0.230907		B
Nedd9		5.53	2.84	4.11		2.69		1.01806	-0.980904	-0.0371555		B
Pde8a		2.97	0.28	1.33		2.69		1.06461	-0.919546	-0.145062		B
Fyb		5.5	2.81	3.89		2.69		1.05885	-0.928338	-0.130509		B
Gpr65		3.96	1.27	2.3		2.69		1.06834	-0.913619	-0.154726		B
Tmem185b		2.98	0.29	1.57		2.69		1.01571	-0.983508	-0.0322056		B
Hmha1		7.6	4.91	6.4		2.69		0.962202	-1.03393	0.0717323		B
Stap1		4.47	1.78	3.22		2.69		0.975645	-1.02269	0.0470489		B
Ldha		8.22	5.54	6.76		2.68		1.02848	-0.968855	-0.0596219		B
Gpr27		2.96	0.28	1.18		2.68		1.09004	-0.874963	-0.215075		B
Orai2		4.92	2.24	3.71		2.68		0.966147	-1.03072	0.0645754		B
Dlgap4		4.24	1.57	2.87		2.67		1.00862	-0.991147	-0.0174762		B
Syne1		6.09	3.42	4.3		2.67		1.09265	-0.869714	-0.222941		B
Tnnt1		2.95	0.28	0.94		2.67		1.12172	-0.798148	-0.323574		B
Arid3b		3.96	1.3	2.35		2.66		1.06236	-0.923031	-0.139325		B
Nckap1l		6.87	4.21	5.4		2.66		1.03318	-0.963135	-0.0700462		B
Paqr7		4.14	1.48	2.42		2.66		1.08234	-0.889597	-0.192746		B
Wdfy2		3.26	0.6	1.58		2.66		1.07538	-0.90193	-0.173448		B
Adam19		5.07	2.42	3.92		2.65		0.953208	-1.041	0.0877954		B
Arhgap30		6.32	3.67	4.94		2.65		1.01355	-0.98588	-0.027665		B
G6pdx		8.16	5.51	6.28		2.65		1.10769	-0.836271	-0.271421		B
Ghdc		2.93	0.28	0.81		2.65		1.13389	-0.755929	-0.377964		B
Irak3		4.32	1.67	2.57		2.65		1.08841	-0.878151	-0.210261		B
Lrrc8d		4.78	2.13	3.25		2.65		1.0474	-0.944666	-0.102736		B
Rgs18		4.94	2.29	3.59		2.65		1.00623	-0.993652	-0.0125779		B
Aprt		6.8806	4.24	5.41		2.6406		1.03571	-0.959982	-0.0757294		B
Arpc2		8.65	6.01	7.2		2.64		1.03116	-0.965612	-0.0655507		B
Aldoa		8.83	6.19	7.32		2.64		1.04438	-0.94875	-0.0956299		B
Flot2		7.14	4.5	5.34		2.64		1.09729	-0.860038	-0.237252		B
Slc2a1		4.2	1.56735	2.08		2.63265		1.13506	-0.751182	-0.383878		B
Anxa5		5.98	3.35	4.65		2.63		1.00378	-0.996176	-0.0076044		B
Man2b1		7.04	4.41	5.68		2.63		1.01121	-0.9884	-0.0228092		B
Ndrg1		4.08	1.45	2.89		2.63		0.966859	-1.03014	0.0632761		B
Kif21b		5.17192	2.55	3.97		2.62192		0.971156	-1.02654	0.0553868		B
Galns		5.23	2.61	3.85		2.62		1.01733	-0.981721	-0.0356065		B
A830007P12Rik		4.62	2	3.62		2.62		0.912641	-1.06895	0.156309		B
Atg3		5.96	3.34	3.92		2.62		1.12877	-0.775121	-0.353649		B
Fut7		2.89	0.27	1.17		2.62		1.08673	-0.8814	-0.205326		B
Ninj1		6.07	3.45	4.44		2.62		1.07083	-0.909574	-0.161254		B
Serpinb1a		7.32	4.7	6.24		2.62		0.936676	-1.05313	0.116452		B
Slco4c1		3.1	0.48	1.3		2.62		1.09934	-0.855594	-0.243745		B
5031439G07Rik		5.31	2.69	3.73		2.62		1.06122	-0.924773	-0.136442		B
Gca		4.06	1.44	3.04		2.62		0.918735	-1.06513	0.146392		B
Rassf2		5.09	2.47	3.78		2.62		1	-1	0		B
BC017647		4.32	1.71	2.41		2.61		1.11527	-0.816717	-0.298558		B
Aoah		2.87	0.27	1.38		2.6		1.045	-0.947913	-0.0970909		B
Ctsh		5.91	3.31	4.99		2.6		0.889979	-1.08213	0.192155		B
Myl12b		9.31	6.72	7.52		2.59		1.10092	-0.852084	-0.248839		B
Fam102a		3.22	0.63	1.48		2.59		1.09324	-0.868529	-0.224707		B
Il6ra		3.74	1.15	2.64		2.59		0.946238	-1.04625	0.100009		B
Pten		5.93	3.34	4.21		2.59		1.09	-0.875036	-0.214965		B
Ptk2b		5.84	3.25	4.97		2.59		0.875036	-1.09	0.214965		B
Phactr2		3.11	0.53	1.48		2.58		1.07547	-0.901764	-0.173711		B
Plcg2		6.28	3.7	5.22		2.58		0.935624	-1.05386	0.118238		B
BC037034		6.02	3.44	4.46		2.58		1.06204	-0.923514	-0.138527		B
Gyg		6.19	3.62	4.58		2.57		1.07293	-0.906085	-0.166843		B
Abtb2		3.5	0.93	1.67		2.57		1.10862	-0.833986	-0.274636		B
Mt2		5.17	2.6	3.28		2.57		1.11643	-0.81354	-0.302887		B
0910001L09Rik		6.6	4.03	5.24		2.57		1.01888	-0.979989	-0.0388884		B
Pgk1		8.02027	5.46	6.34		2.56027		1.08664	-0.881569	-0.205069		B
Fmo5		3.42	0.86	2.1		2.56		1.01025	-0.989422	-0.0208299		B
Parvg		6.54	3.98	5.23		2.56		1.00772	-0.992097	-0.0156236		B
Sort1		5.43	2.87	4.14		2.56		1.00259	-0.997386	-0.00520828		B
Nfatc1		4.82	2.27	3.43		2.55		1.02867	-0.968622	-0.0600494		B
Cd300a		4.06	1.51	2.24		2.55		1.1092	-0.832538	-0.276667		B
Mpeg1		6.46	3.91	5.01		2.55		1.04248	-0.951266	-0.0912173		B
Plau		3.73	1.18	2.02		2.55		1.09273	-0.869565	-0.223163		B
Tnfrsf1b		4.31	1.76	2.79		2.55		1.05756	-0.93024	-0.127323		B
Ccdc125		4.46	1.92	3.24		2.54		0.986622	-1.01286	0.0262399		B
Lcp2		5.37	2.83	4.09		2.54		1.00261	-0.997365	-0.00524929		B
Rnf13		5.08	2.54	3.41		2.54		1.08716	-0.880573	-0.206586		B
Smpd2		3.17	0.63	1.72		2.54		1.04376	-0.949582	-0.0941734		B
Arhgap4		6.52	3.98	5.38		2.54		0.964197	-1.03232	0.0681226		B
Myh9		8.61018	6.08	6.76		2.53018		1.1151	-0.817205	-0.29789		B
Cfp		7.34	4.81	5.81		2.53		1.06209	-0.923442	-0.138647		B
Degs1		7.19	4.66	5.29		2.53		1.12119	-0.799764	-0.321424		B
Gm962		4.62	2.09	2.62		2.53		1.1317	-0.764458	-0.36724		B
Lmo4		6.88	4.35	5.59		2.53		1.00652	-0.993348	-0.0131744		B
Fcgr2b		5.6	3.07	4.65		2.53		0.907664	-1.07198	0.164318		B
Zdhhc9		3.46	0.93	1.99		2.53		1.04944	-0.941868	-0.107567		B
Asb7		4.1	1.57	2.09		2.53		1.13263	-0.760906	-0.371721		B
Pkn1		6.44	3.92	4.92		2.52		1.06128	-0.924678	-0.1366		B
Snx20		4.4	1.88	3.35		2.52		0.940102	-1.0507	0.1106		B
Cyp4f13		3.15	0.63	1.84		2.52		1.01296	-0.986514	-0.0264481		B
Fam117b		3.67	1.15	2.23		2.52		1.04407	-0.949158	-0.0949158		B
Chst15		4.82	2.31	3.66		2.51		0.973838	-1.02425	0.0504167		B
Mtap7d1		5.08	2.57	3.42		2.51		1.08883	-0.877332	-0.2115		B
Neurl3		5.03	2.52	4.24		2.51		0.857102	-1.09865	0.241547		B
Orm1		4.86	2.35	3.2		2.51		1.08883	-0.877332	-0.2115		B
Itprip		5.36	2.86	3.78		2.5		1.07558	-0.901587	-0.173991		B
Fam65b		5.49	2.99	4.18		2.5		1.01561	-0.983622	-0.0319877		B
Ncam1		2.77	0.27	1.52		2.5		1	-1	-1.77636e-16		B
Slc6a6		5.54	3.04	3.57		2.5		1.13109	-0.766715	-0.36438		B
Tnfaip3		4.33	1.83	2.66		2.5		1.09165	-0.871749	-0.219901		B
Was		6.46	3.96	5.03		2.5		1.0444	-0.948727	-0.0956699		B
Fam49b		5.91	3.42	4.5		2.49		1.04113	-0.953037	-0.0880959		B
Irak4		3.93	1.44	2.5		2.49		1.04569	-0.94699	-0.0987004		B
Lipe		3.9	1.41	2.52		2.49		1.03412	-0.961972	-0.0721479		B
B4galt5		3.42	0.93	1.77		2.49		1.08939	-0.876246	-0.213141		B
Xylt1		2.76	0.27	0.75		2.49		1.13548	-0.74942	-0.386065		B
Cd200r1		3.45	0.97	1.55		2.48		1.12548	-0.786292	-0.339185		B
Rab44		4.94	2.46	3.67		2.48		1.00797	-0.991839	-0.0161275		B
Rasgrp2		6.49	4.01	5.41		2.48		0.954345	-1.04013	0.0857838		B
Wdr1		7.75	5.27	6.19		2.48		1.07416	-0.904	-0.170165		B
Fn1		5.12	2.64	4.1		2.48		0.935963	-1.05363	0.117664		B
Neu1		4.55	2.07	3.08		2.48		1.05579	-0.932838	-0.122953		B
Tmcc1		4.76	2.28	3.05		2.48		1.10031	-0.853459	-0.246847		B
Tspan5		3.52	1.04	1.62		2.48		1.12548	-0.786292	-0.339185		B
Snx10		3.95	1.47746	2.46		2.47254		1.06099	-0.925115	-0.135876		B
Hrh2		2.74	0.27	1.62		2.47		0.967564	-1.02955	0.0619888		B
Pcnx		2.74	0.27	0.99		2.47		1.10736	-0.83708	-0.27028		B
Spp1		3.29	0.82	1.42		2.47		1.12296	-0.794348	-0.328607		B
D330023K18Rik		2.73	0.268721	1.14		2.46128		1.08207	-0.890102	-0.191965		B
Arhgef11		2.72	0.26	0.83		2.46		1.12606	-0.784361	-0.341702		B
C030046I01Rik		8.33	5.87	6.44		2.46		1.12606	-0.784361	-0.341702		B
Dock8		5.72	3.26	4.42		2.46		1.01842	-0.980501	-0.0379199		B
F5		3.96	1.5	3.16		2.46		0.866005	-1.09446	0.228455		B
Lbp		4.7	2.24	3.58		2.46		0.968899	-1.02844	0.0595413		B
41699		3.14	0.69	1.67		2.45		1.05963	-0.927173	-0.132453		B
Fmnl3		4.4	1.95	2.93		2.45		1.05963	-0.927173	-0.132453		B
Lpgat1		3.88	1.43	2.87		2.45		0.9367	-1.05311	0.116411		B
Tnrc18		4.13	1.68	2.49		2.45		1.09223	-0.870579	-0.22165		B
C130050O18Rik		2.7	0.26	0.9		2.44		1.11715	-0.811516	-0.305636		B
Fcnb		7.49	5.05	6.62		2.44		0.892216	-1.0809	0.188686		B
Mgst2		5.73	3.29	4.88229		2.44		0.884658	-1.08501	0.200349		B
Nlrp12		2.7	0.26	1.31		2.44		1.04308	-0.950481	-0.092597		B
Reck		2.7	0.26	0.84		2.44		1.12442	-0.789711	-0.334712		B
Mppe1		4.46	2.02	3.45		2.44		0.938002	-1.05219	0.114192		B
Il16		5.53	3.1	4.57		2.43		0.923288	-1.06219	0.138902		B
Tlr6		3.47	1.04	1.59		2.43		1.12749	-0.779563	-0.347926		B
Itpripl2		2.69	0.26	0.75		2.43		1.13352	-0.75741	-0.376111		B
Mob3a		6.38	3.95	4.76		2.43		1.09109	-0.872872	-0.218218		B
Mtap4		4.52	2.09	3.1		2.43		1.05127	-0.939312	-0.111953		B
Unc13d		5.59	3.16	3.97		2.43		1.09109	-0.872872	-0.218218		B
Slc35c2		5.4	2.98	4.43291		2.42		0.926879	-1.05982	0.132943		B
Tnfaip8l2		5.45	3.03	4.29		2.42		0.985945	-1.01349	0.0275404		B
Gmfg		6.84	4.42	6.03		2.42		0.87403	-1.09051	0.216478		B
Hexa		6.52	4.1	5.25		2.42		1.01611	-0.983068	-0.0330443		B
Ankrd44		4.48	2.07	3.14		2.41		1.03518	-0.960648	-0.074533		B
Dgkg		2.67	0.26	0.94		2.41		1.11063	-0.828949	-0.281682		B
Dock2		5.7	3.3	4.56		2.4		0.982924	-1.01624	0.0333195		B
Rab11fip5		2.66	0.26	0.83		2.4		1.12448	-0.789528	-0.334951		B
Apoc2		2.65	0.25	1.12787		2.4		1.07663	-0.899777	-0.176849		B
B3galt4		2.82	0.42	1.74		2.4		0.96506	-1.03162	0.0665558		B
Mt1		6.3	3.9	5.22		2.4		0.96506	-1.03162	0.0665558		B
Flot1		7.13	4.73	5.32		2.4		1.12212	-0.796942	-0.325174		B
Ugdh		5	2.61	3.55		2.39		1.06309	-0.9219	-0.141192		B
Zxdc		3.29	0.9	1.51		2.39		1.11933	-0.805274	-0.314057		B
Rps6ka1		6.9	4.52	5.33		2.38		1.0881	-0.878748	-0.209357		B
Elmo1		4.19	1.81	2.96		2.38		1.01101	-0.988609	-0.0224047		B
Bcl6		4.76	2.38	3.14		2.38		1.09683	-0.861014	-0.235819		B
Gna15		3.91	1.53	2.69		2.38		1.0083	-0.991492	-0.0168049		B
Ms4a4c		2.63	0.25	1.34		2.38		1.0268	-0.970847	-0.0559566		B
Eno1		8.15	5.78	6.9		2.37		1.01777	-0.981224	-0.0365499		B
Foxred2		2.62	0.25	0.93		2.37		1.10898	-0.8331	-0.275879		B
Gng12		4.03	1.66	2.68		2.37		1.04305	-0.95052	-0.0925285		B
Pde2a		6.73	4.36	5.71		2.37		0.95052	-1.04305	0.0925285		B
Sh3bp2		4.89	2.52	3.44		2.37		1.0657	-0.917839	-0.147858		B
Cd63		7.23	4.87	6.39		2.36		0.891701	-1.08119	0.189486		B
Ankrd13d		3.21	0.85	1.95		2.36		1.02182	-0.976653	-0.0451632		B
Lrrc33		5.48	3.13	4.32		2.35		0.995718	-1.00423	0.00851041		B
Blcap		3.79	1.44	1.92		2.35		1.13292	-0.759757	-0.373167		B
Cnr2		4.49	2.14	3.08		2.35		1.05963	-0.927173	-0.132453		B
Laptm5		8.52	6.17	7.49		2.35		0.956441	-1.0385	0.0820615		B
Mapkapk3		5.00213	2.66	4.02		2.34213		0.942142	-1.04924	0.107095		B
Ear11		3.24	0.9	1.67		2.34		1.09287	-0.869268	-0.223606		B
Add3		5.54	3.2	4.62		2.34		0.921787	-1.06317	0.141378		B
Gm7609		2.59	0.25	0.63		2.34		1.14141	-0.722006	-0.419401		B
Peg13		3.61	1.27	2.05		2.34		1.09109	-0.872872	-0.218218		B
Elane		9.45	7.11	8.52		2.34		0.925158	-1.06096	0.135803		B
Ptpn1		6.23	3.9	4.36		2.33		1.13447	-0.753611	-0.380857		B
2410016O06Rik		4.09	1.76	2.93		2.33		0.998566	-1.00143	0.00286122		B
Eif4e3		4.16	1.84	2.86		2.32		1.03771	-0.957449	-0.0802651		B
Palm		5.46	3.14	4.36		2.32		0.982321	-1.01679	0.0344674		B
Kcnab2		5.29	2.98	4.09		2.31		1.01273	-0.986763	-0.0259675		B
Mvd		2.94	0.63	1.68		2.31		1.02889	-0.968364	-0.0605228		B
Mvp		4.37	2.06	3		2.31		1.05597	-0.932581	-0.123388		B
Otud3		2.93	0.62	1.14		2.31		1.12781	-0.778463	-0.349346		B
Wipf1		5.37	3.06	3.95		2.31		1.06716	-0.915523	-0.151634		B
Csnk1e		4.01	1.7	3.08		2.31		0.929206	-1.05826	0.129056		B
Fbxl5		5.56	3.25	3.88		2.31		1.1138	-0.820695	-0.293105		B
Nxn		4.01	1.7	2.41		2.31		1.1015	-0.850778	-0.250726		B
Actr3		8.4	6.1	7.04		2.3		1.05502	-0.933954	-0.121068		B
2310009B15Rik		3.49	1.19	2.49		2.3		0.953821	-1.04053	0.086711		B
Efhd2		5.65	3.35	4.43		2.3		1.01966	-0.979106	-0.0405547		B
Cdk5r1		2.55	0.25	0.72		2.3		1.1329	-0.75984	-0.373062		B
Samhd1		7	4.7	5.7		2.3		1.04053	-0.953821	-0.086711		B
Idh1		4.98	2.69	3.69		2.29		1.03944	-0.955238	-0.0842003		B
Camk1		4.08	1.79	3.15		2.29		0.931948	-1.0564	0.124453		B
Itpk1		4.01	1.72	2.5		2.29		1.08799	-0.878978	-0.209008		B
Msn		7.84031	5.56	6.43		2.28031		1.06903	-0.912519	-0.156506		B
Adamts10		3.47	1.19	2.28		2.28		1.01429	-0.985064	-0.0292304		B
Rab37		3.68	1.4	2.15		2.28		1.09292	-0.869173	-0.223748		B
Gpr132		2.52	0.25	1.73		2.27		0.885151	-1.08474	0.199593		B
Slc17a9		3.98	1.71	2.35		2.27		1.11071	-0.828757	-0.281948		B
Ubtd1		3.89	1.62	2.58		2.27		1.04725	-0.944869	-0.102385		B
Plod3		4.43	2.16	3.24		2.27		1.01576	-0.983462	-0.0322928		B
Glud1		5.74	3.48	4.82		2.26		0.9327	-1.05589	0.123187		B
H6pd		3.8	1.54	2.71		2.26		0.987994	-1.01159	0.0235939		B
Sun2		7.84	5.58	6.38		2.26		1.08207	-0.890092	-0.191981		B
Cd101		2.49	0.24	1.8		2.25		0.850183	-1.10177	0.251585		B
Gadd45b		3.66	1.41	2.26		2.25		1.07087	-0.909506	-0.161364		B
Lta4h		7.25	5	6.28		2.25		0.95107	-1.04263	0.0915626		B
Mapkapk2		6.63	4.38	5.48		2.25		1.00732	-0.992511	-0.0148136		B
Tes		4.39	2.14	3.13		2.25		1.03751	-0.957704	-0.0798087		B
Acox3		4.7	2.46	3.49		2.24		1.02568	-0.972169	-0.0535139		B
Kif1b		2.48	0.24	0.83		2.24		1.11681	-0.812484	-0.304323		B
Slc35d2		2.48	0.24	1.01		2.24		1.08662	-0.881599	-0.205023		B
Ece2		3.09	0.85	1.69		2.24		1.07222	-0.907265	-0.164957		B
Btg1		6.48	4.25	5.63		2.23		0.912229	-1.0692	0.156975		B
Cst3		8.71	6.48	7.61		2.23		0.995486	-1.00445	0.00896834		B
Klf4		3.47	1.24	2.02		2.23		1.08396	-0.88661	-0.197352		B
Msrb2		3.47	1.24	2.11		2.23		1.06471	-0.919388	-0.145323		B
Asah1		4.7	2.47	3.32		2.23		1.0692	-0.912229	-0.156975		B
Dach1		3.02	0.79	1.52		2.23		1.09358	-0.867826	-0.225752		B
Tbc1d10c		5.96	3.73	5.03		2.23		0.940389	-1.0505	0.110109		B
Zfp710		4.83	2.6	3.47		2.23		1.06471	-0.919388	-0.145323		B
Gramd1a		4.93	2.70571	4.08		2.22429		0.913014	-1.06872	0.155706		B
Apbb1ip		6.53	4.31	4.96		2.22		1.1069	-0.838204	-0.268692		B
Arhgap25		5.36	3.14	4.27		2.22		0.99394	-1.00595	0.0120114		B
Vav1		5.69	3.47	4.8		2.22		0.927879	-1.05915	0.131275		B
Agl		2.96	0.74	1.11		2.22		1.14065	-0.725866	-0.414781		B
Cstb		5.68	3.46	4.36		2.22		1.05678	-0.931397	-0.12538		B
B4galnt1		5.84	3.63	5.08		2.21		0.881717	-1.08656	0.204843		B
Srpk2		3.85	1.64	2.55		2.21		1.05337	-0.936329	-0.117041		B
Sptlc2		4.54	2.34	3.28		2.2		1.04481	-0.948178	-0.0966296		B
Psd4		5.31	3.11	4.05		2.2		1.04481	-0.948178	-0.0966296		B
2310047M10Rik		4.11	1.92	2.9		2.19		1.03311	-0.963223	-0.0698869		B
Pbx2		5.69	3.5	3.99		2.19		1.12816	-0.777243	-0.350919		B
Pnkp		7.53038	5.35	5.94		2.18038		1.1145	-0.818822	-0.295676		B
Prom1		3.72	1.54	2.4		2.18		1.06248	-0.922841	-0.13964		B
Sash3		5.99	3.81	5.16		2.18		0.911883	-1.06942	0.157535		B
Ifngr1		5.85	3.67	4.92		2.18		0.947673	-1.04518	0.0975098		B
Hps3		4.12	1.95	2.59		2.17		1.10612	-0.840057	-0.266068		B
Map4k2		7.04	4.87	5.72		2.17		1.06391	-0.920633	-0.143277		B
Zfp467		2.4	0.23	0.62		2.17		1.13818	-0.737654	-0.400523		B
Colec12		2.4	0.23875	0.78		2.16125		1.12077	-0.801025	-0.319743		B
Ptgs1		4.57	2.41	3.41		2.16		1.02376	-0.974418	-0.0493376		B
Tpst2		5.27	3.11	4		2.16		1.05322	-0.936539	-0.116684		B
Ccr2		4.36	2.21	3.34		2.15		0.982517	-1.01661	0.0340937		B
Elf4		5.07	2.92	3.79		2.15		1.05718	-0.93081	-0.126368		B
Ppp3ca		5.44	3.29	4.35		2.15		1.00462	-0.995317	-0.00930202		B
Tiparp		2.38	0.23	0.93		2.15		1.09431	-0.866325	-0.22798		B
Stxbp2		6.88	4.73	5.45		2.15		1.09044	-0.874176	-0.216259		B
Tmed3		6.06	3.91373	5.32		2.14627		0.882462	-1.08617	0.203707		B
Dennd1b		2.37	0.23	1.06		2.14		1.06587	-0.917572	-0.148294		B
Fam134b		3.83	1.69	2.58		2.14		1.05113	-0.939504	-0.111624		B
Slc28a2		3.12	0.98	2.35		2.14		0.894893	-1.07941	0.184514		B
Fbxo18		4.52	2.38	3.32		2.14		1.03795	-0.95715	-0.0807983		B
H2-D1		8.86	6.72	7.87		2.14		0.974171	-1.02397	0.0497979		B
Tuba8		3.75	1.61	2.81		2.14		0.95715	-1.03795	0.0807983		B
Rnpep		5.07	2.94	4.14		2.13		0.955192	-1.03947	0.0842816		B
4632428N05Rik		7.83	5.7	6.17		2.13		1.12895	-0.774479	-0.354473		B
A130040M12Rik		6.6	4.47	5.65		2.13		0.962138	-1.03399	0.071848		B
F13a1		5.05	2.92	4.38		2.13		0.856943	-1.09872	0.24178		B
Gng2		3.58	1.45	2.7		2.13		0.937395	-1.05262	0.115228		B
Notch2		4.92	2.79	3.37		2.13		1.11394	-0.82032	-0.29362		B
Tob1		4.47	2.34	3.41		2.13		0.998431	-1.00156	0.00312988		B
Entpd1		3.64	1.51741	2.45		2.12259		1.03788	-0.957232	-0.0806514		B
Slc24a6		4.23	2.11	3.32		2.12		0.949666	-1.04369	0.0940263		B
Anks1		3.82	1.7	2.12		2.12		1.13432	-0.754231	-0.380085		B
Arsa		2.56	0.44	1.52		2.12		0.993652	-1.00623	0.0125779		B
Cdc42se1		7.24	5.12	5.89		2.12		1.07783	-0.897676	-0.180156		B
Cpne2		6.15	4.03	4.44		2.12		1.13535	-0.749983	-0.385367		B
Pigx		4	1.88	3.01		2.12		0.977277	-1.02127	0.0439932		B
Tpcn2		3.59	1.47	1.86		2.12		1.13733	-0.741478	-0.395849		B
Rsu1		5.74	3.63	4.9		2.11		0.925684	-1.06061	0.13493		B
Cx3cr1		2.34	0.23	0.69		2.11		1.12962	-0.772106	-0.357512		B
Alas1		5.54	3.44	4.84		2.1		0.872872	-1.09109	0.218218		B
Fmnl2		2.79	0.69	1.76		2.1		0.993591	-1.00629	0.0126976		B
Arhgef6		4.57	2.48	3.57		2.09		0.985341	-1.01404	0.0286993		B
Reep3		4.26	2.17	2.65		2.09		1.12661	-0.782537	-0.344073		B
Rel		2.31	0.22	1.14		2.09		1.0374	-0.957846	-0.0795553		B
Agpat9		2.91	0.83	1.38		2.08		1.11648	-0.813392	-0.303089		B
Cbx4		3.63	1.55	2.51		2.08		1.02463	-0.973399	-0.0512316		B
Galc		2.93	0.85	1.47		2.08		1.10498	-0.842779	-0.262198		B
Hmga2-ps1		3.84	1.76	2.98		2.08		0.937638	-1.05245	0.114813		B
Map3k5		3.16	1.08	2		2.08		1.03616	-0.959412	-0.076753		B
Plcb3		3.1	1.02	1.79		2.08		1.07453	-0.90337	-0.171165		B
Stard8		2.31	0.23	1.01		2.08		1.07222	-0.907265	-0.164957		B
Tmem216		4.82	2.74	3.87		2.08		0.969944	-1.02756	0.0576204		B
Arf3		5.52	3.44	4.61		2.08		0.955847	-1.03896	0.0831172		B
Scamp2		6.08	4.01	4.82		2.07		1.06412	-0.920316	-0.143799		B
Sft2d2		4.57	2.5	3.72		2.07		0.935451	-1.05398	0.118533		B
Slc39a11		3.59	1.52	2.81		2.07		0.908727	-1.07134	0.162614		B
Tmem181c-ps		3.42	1.35	2.24		2.07		1.04329	-0.950198	-0.0930937		B
Arhgap27		4.52	2.45	3.6		2.07		0.960988	-1.03491	0.0739221		B
Rhof		4.36	2.3	2.76		2.06		1.12828	-0.776846	-0.35143		B
Acad8		2.28	0.22	1.45		2.06		0.929453	-1.0581	0.128644		B
Myo5a		3.02	0.97	2		2.05		0.99837	-1.00162	0.00325202		B
Osbpl7		3.34	1.29	2.13		2.05		1.05445	-0.934776	-0.119677		B
Tspan14		5.47	3.42	4.67		2.05		0.919474	-1.06465	0.14518		B
Ctbp2		3.15	1.11	1.66		2.04		1.11482	-0.817955	-0.296864		B
Rab4b		6.26	4.22	4.97		2.04		1.07575	-0.9013	-0.174445		B
Basp1		2.26	0.22	1.04		2.04		1.0586	-0.928708	-0.129889		B
Gm2a		4.85	2.81	3.96		2.04		0.954935	-1.03967	0.0847382		B
Tmem43		5.09	3.06	3.73		2.03		1.09246	-0.870104	-0.22236		B
Ifitm3		9.12	7.09	7.75		2.03		1.09449	-0.865937	-0.228556		B
Rap1b		7.54	5.52	6.32		2.02		1.06168	-0.924059	-0.137626		B
Cyfip2		6.72	4.7	5.75		2.02		0.986541	-1.01294	0.0263957		B
Naip2		3.4	1.39	2.18		2.01		1.06323	-0.921686	-0.141545		B
Mast3		4.9	2.9	3.94		2		0.986404	-1.01306	0.0266596		B
Eepd1		2.38	0.38	0.78		2		1.13389	-0.755929	-0.377964		B
Plin2		5.8	3.8	4.51		2		1.08161	-0.890932	-0.190679		B
Cds2		5.1	3.1	3.78		2		1.08825	-0.878467	-0.209783		B
Mgrn1		4.56	2.56	3.9		2		0.870062	-1.09248	0.222422		B
Arhgef1		7.67	5.68	6.42		1.99		1.07374	-0.904723	-0.169014		B
Dhrs1		5.57	3.58	4.13		1.99		1.11259	-0.823898	-0.288689		B
Leprotl1		3.93	1.94	2.83		1.99		1.03326	-0.963038	-0.0702215		B
N4bp1		4.56	2.57	2.96		1.99		1.13479	-0.75231	-0.382477		B
Tfeb		5.22	3.23	3.81		1.99		1.10737	-0.837045	-0.27033		B
2610002J02Rik		3.67	1.69	2.57		1.98		1.03491	-0.960988	-0.0739221		B
Acpp		2.19	0.21	1.05		1.98		1.04651	-0.945883	-0.100626		B
Chd7		2.19	0.21	1.11		1.98		1.02889	-0.968364	-0.0605228		B
Chdh		2.19	0.21	1.14		1.98		1.01958	-0.979199	-0.0403793		B
Gpr137		4.29	2.31	3.17		1.98		1.04078	-0.953493	-0.0872916		B
Osbpl2		5.45	3.47	3.84		1.98		1.13673	-0.744099	-0.392631		B
Vegfa		3.25	1.27	1.73		1.98		1.1259	-0.784911	-0.340986		B
Gnai3		6.18	4.2	4.97		1.98		1.06534	-0.918398	-0.146944		B
Cytip		4.37	2.4	3.51		1.97		0.955139	-1.03951	0.0843762		B
Micall1		2.39	0.42	1.2		1.97		1.06174	-0.92398	-0.137757		B
Pam		2.18	0.21	0.9		1.97		1.08375	-0.887007	-0.196742		B
Rnf125		2.18	0.21	1.31		1.97		0.958907	-1.03656	0.077658		B
Smurf1		2.18	0.21	1.18		1.97		1.00504	-0.994885	-0.0101519		B
Arhgef3		4.13	2.16	3.44		1.97		0.887007	-1.08375	0.196742		B
Ski		3.59	1.62	2.27		1.97		1.0925	-0.870019	-0.222486		B
Znrf1		4.43	2.46	3.34		1.97		1.03358	-0.962646	-0.0709318		B
Camk2g		4.09	2.13	2.64		1.96		1.1178	-0.809671	-0.308134		B
Cyfip1		3.73	1.77	2.51		1.96		1.07098	-0.909323	-0.161657		B
Ifi27l2a		6.04	4.08	5.19		1.96		0.952991	-1.04117	0.0881771		B
Ncoa3		3.92	1.96	2.79		1.96		1.04694	-0.945296	-0.101645		B
Nod1		2.56	0.6	1.61		1.96		0.989641	-1.01005	0.020405		B
Prkcb		4.87	2.91	4.1		1.96		0.921546	-1.06332	0.141776		B
Arhgef2		4.98	3.03	4.16		1.95		0.943045	-1.04858	0.105539		B
Batf		2.41	0.46	1.58		1.95		0.946943	-1.04573	0.0987818		B
Ethe1		5.7	3.75	4.28		1.95		1.11411	-0.819876	-0.29423		B
Srgn		8.06	6.11	7.24		1.95		0.943045	-1.04858	0.105539		B
Zfp608		2.68	0.73	1.56		1.95		1.04573	-0.946943	-0.0987818		B
Acad11		3.02	1.07	1.54		1.95		1.12349	-0.792668	-0.330824		B
Gcnt1		4.06	2.11	2.9		1.95		1.05692	-0.931181	-0.125743		B
Rmnd5b		5.43	3.48	4.15		1.95		1.08669	-0.881466	-0.205227		B
Grn		7.27	5.32	6.37086		1.95		0.973083	-1.0249	0.0518192		B
Tle3		4.76244	2.82	3.76		1.94244		1.01054	-0.989115	-0.0214266		B
Capza1		7.61	5.67	6.27		1.94		1.10077	-0.852426	-0.248345		B
Tmem2		3.15	1.21	1.84		1.94		1.09465	-0.865614	-0.229034		B
Ndel1		6.1	4.16	4.86		1.94		1.07894	-0.895724	-0.183216		B
Zfand3		5.73	3.8	4.13		1.93		1.13985	-0.729765	-0.410089		B
2010016I18Rik		2.13	0.2	1.32		1.93		0.942416	-1.04904	0.106624		B
Agap2		2.67	0.74	1.68		1.93		1.00852	-0.991254	-0.0172692		B
Atp2c1		5.45	3.53	4.07		1.92		1.11094	-0.828156	-0.282785		B
Ica1		3.37	1.45	2.52		1.92		0.959708	-1.03593	0.0762223		B
Casp4		3.27	1.35	2.24		1.92		1.0234	-0.974831	-0.0485681		B
Ear3		7.36	5.44	6.71		1.92		0.877246	-1.08888	0.211631		B
Tmem205		3.76	1.84	2.54		1.92		1.07719	-0.898801	-0.178388		B
Dnajb9		4.16	2.25	2.93		1.91		1.08115	-0.891774	-0.189373		B
Tap2		5.5	3.59	4.42		1.91		1.04066	-0.953651	-0.0870119		B
Runx2		2.11	0.2	1.12		1.91		1.01199	-0.987563	-0.0244273		B
Klhl18		3.2	1.3	1.95		1.9		1.08734	-0.880227	-0.207112		B
Pycard		3.03	1.13	2.06		1.9		1.00694	-0.992909	-0.0140341		B
Arhgap15		4.2	2.31	3.55		1.89		0.881737	-1.08655	0.204813		B
Ptprj		4.54	2.65	3.65		1.89		0.980047	-1.01883	0.0387788		B
Tom1		5.04	3.15	3.75		1.89		1.09758	-0.859423	-0.238153		B
Il18bp		4.27	2.38	2.74		1.89		1.13597	-0.747352	-0.388623		B
Atn1		3.72	1.84	2.62		1.88		1.05167	-0.93874	-0.112931		B
Skil		2.31	0.43	1.48		1.88		0.958807	-1.03664	0.0778367		B
Dgkz		5.83	3.95	5.16		1.88		0.892072	-1.08098	0.188909		B
Fnbp1		4.76	2.88	3.82		1.88		1	-1	0		B
D6Wsu116e		5.1	3.22	3.66		1.88		1.12543	-0.786445	-0.338985		B
Ksr1		2.34	0.47	1.33		1.87		1.02564	-0.97222	-0.0534187		B
Samd9l		5.34	3.47	4.62		1.87		0.91532	-1.06728	0.151964		B
Snx4		4.82	2.96	3.94		1.86		0.981606	-1.01743	0.035825		B
5730528L13Rik		2.64	0.78	1.87		1.86		0.938036	-1.05217	0.114134		B
Arl4c		2.05	0.19	0.8		1.86		1.09333	-0.868336	-0.224994		B
Spna2		4.47	2.61	3.73		1.86		0.925484	-1.06075	0.135263		B
Dock11		3.96	2.11	2.82		1.85		1.0679	-0.914327	-0.153578		B
Kif3b		3.68	1.83	2.21		1.85		1.13266	-0.760791	-0.371866		B
Uap1l1		3.76	1.91	3.14		1.85		0.874387	-1.09033	0.215942		B
Midn		5.72	3.87	4.44		1.85		1.10122	-0.851422	-0.249797		B
Man2b2		4.63	2.79	3.67		1.84		1.01417	-0.985197	-0.0289764		B
Slain2		3.61	1.77	2.75		1.84		0.977568	-1.02102	0.0434475		B
Gapdh		10.4	8.57	8.87		1.83		1.14114	-0.723398	-0.417737		B
Surf4		6.33	4.5	5.19		1.83		1.07123	-0.908918	-0.162307		B
Cldn1		2.32	0.49	1.51		1.83		0.959645	-1.03598	0.0763354		B
Mark4		3.26	1.43	2.37		1.83		0.990769	-1.00898	0.0182127		B
Rps6kc1		3.01	1.18	1.8		1.83		1.08877	-0.87746	-0.211307		B
Tmem71		2.55	0.72	1.52		1.83		1.03916	-0.955593	-0.083569		B
0610037L13Rik		3.83	2.01	2.41		1.82		1.12917	-0.773693	-0.355481		B
Taf13		3.99	2.17	2.88		1.82		1.06472	-0.919368	-0.145355		B
Obfc2a		2.01	0.19	1.44		1.82		0.855774	-1.09926	0.243484		B
Plin3		4.75	2.93	3.83		1.82		1.00364	-0.996317	-0.00732586		B
Psmb9		5.82	4.01	4.96		1.81		0.98302	-1.01616	0.0331355		B
Rabac1		6.37	4.56	5.43		1.81		1.01264	-0.986863	-0.0257763		B
Txnip		7.95	6.14	7.18		1.81		0.946771	-1.04585	0.0990807		B
Polr1a		3.87	2.06	2.42		1.81		1.13414	-0.754934	-0.379207		B
Prdx6		5.59	3.78	4.51		1.81		1.05788	-0.929767	-0.128117		B
Tmem219		5.13	3.32	3.74		1.81		1.12597	-0.784662	-0.34131		B
Ugp2		4.49	2.68	3.22		1.81		1.10488	-0.843009	-0.261871		B
Ampd2		4.32	2.52	3.52		1.8		0.960988	-1.03491	0.0739221		B
Snx6		4.61	2.81	3.73		1.8		0.992511	-1.00732	0.0148136		B
Cyp27a1		1.99	0.19	1.11		1.8		0.992511	-1.00732	0.0148136		B
Parp4		3.56	1.76	2.42		1.8		1.07621	-0.900501	-0.175708		B
Acpl2		3.98	2.18	3.3		1.8		0.909506	-1.07087	0.161364		B
Cdc42se2		5.65	3.86	4.42		1.79		1.09939	-0.855485	-0.243904		B
AA960436		4.59	2.8	3.23		1.79		1.12372	-0.791954	-0.331764		B
Btbd19		1.97	0.18	0.74		1.79		1.09939	-0.855485	-0.243904		B
Parp3		1.97	0.18	1.36		1.79		0.879121	-1.08791	0.208791		B
Rapgef2		1.98	0.19	0.58		1.79		1.12965	-0.771987	-0.357664		B
Pik3cg		4.72	2.93	3.75		1.79		1.02673	-0.970931	-0.0558007		B
Adrbk1		8.3	6.52	7.06		1.78		1.10301	-0.847348	-0.255665		B
Rangrf		3.72	1.94	2.35		1.78		1.12643	-0.783137	-0.343293		B
Adrbk2		1.96	0.18	0.47		1.78		1.14131	-0.722483	-0.418831		B
Cpd		3.75	1.97	2.37		1.78		1.12791	-0.778115	-0.349795		B
Olfm1		1.96	0.18	0.66		1.78		1.1148	-0.818003	-0.296798		B
Usp22		4.63	2.85	3.39		1.78		1.10301	-0.847348	-0.255665		B
9530068E07Rik		6.23	4.46	4.91		1.77		1.11963	-0.804395	-0.315236		B
Zmpste24		5.83	4.06	4.81		1.77		1.0468	-0.945493	-0.101303		B
Mgl2		1.95	0.18	0.94		1.77		1.04362	-0.949766	-0.0938504		B
Rala		3.54	1.77	2.3		1.77		1.10448	-0.843953	-0.260525		B
D17H6S53E		1.94	0.18	0.81		1.76		1.08026	-0.893366	-0.186897		B
Fchsd1		1.94	0.18	0.65		1.76		1.11565	-0.815701	-0.299944		B
Esrra		3.51	1.75	2.67		1.76		0.98451	-1.0148	0.0302926		B
Capzb		7.67	5.92	6.62		1.75		1.05963	-0.927173	-0.132453		B
Fry		1.93	0.18	0.69		1.75		1.10738	-0.83702	-0.270365		B
Ptpn9		2.79	1.04	1.79		1.75		1.04407	-0.949158	-0.0949158		B
Retsat		2.25	0.5	1.65		1.75		0.880854	-1.08701	0.206157		B
Scp2		6.12	4.37	5.1		1.75		1.05044	-0.940467	-0.109974		B
Ywhaz		7.45	5.7	6.47		1.75		1.03751	-0.957704	-0.0798087		B
Orai3		4.31	2.56	3.08		1.75		1.10532	-0.841972	-0.263348		B
Sh3bp1		5.31	3.56	4.11		1.75		1.09883	-0.856713	-0.242115		B
Eif4ebp1		6.24	4.5	5.09		1.74		1.08865	-0.877697	-0.210949		B
F2rl2		1.91	0.17	0.97		1.74		1.02571	-0.972132	-0.0535821		B
Hps6		1.91	0.17	0.52		1.74		1.13363	-0.756963	-0.376671		B
Tfec		2.17	0.43	1.62		1.74		0.858256	-1.09812	0.239862		B
Nfkb1		5.13	3.39	4.47		1.74		0.910739	-1.07012	0.159379		B
Tmem165		5.06	3.32	3.63		1.74		1.13848	-0.736244	-0.402241		B
Arpc5		8.32	6.59	7.05		1.73		1.11601	-0.81469	-0.301324		B
Fam107b		7.16	5.43	6.34		1.73		0.982216	-1.01688	0.0346664		B
Celf2		4.16	2.43	3.39		1.73		0.96146	-1.03453	0.073071		B
Trabd		5.13	3.4	4.21		1.73		1.02051	-0.978147	-0.0423607		B
Tsen34		3.35	1.63	2.38		1.72		1.0398	-0.954765	-0.0850398		B
Lpar6		1.89	0.17	1.12		1.72		0.963359	-1.033	0.0696404		B
Sh3tc1		1.89	0.17	0.63		1.72		1.11552	-0.81605	-0.299468		B
6330418K02Rik		1.87	0.16	0.58		1.71		1.12218	-0.796748	-0.325432		B
5830428M24Rik		2.34	0.63	1.68		1.71		0.916069	-1.06681	0.150746		B
Akna		6.34	4.63	4.97		1.71		1.13416	-0.754876	-0.379279		B
Clic1		7.85	6.14	6.66		1.71		1.10274	-0.84797	-0.254771		B
Gsr		5.99	4.28	4.88		1.71		1.08347	-0.887523	-0.195947		B
Nin		4.66	2.95	3.62		1.71		1.06386	-0.920719	-0.143137		B
Tbc1d1		3.51	1.8	2.62		1.71		1.01336	-0.986079	-0.0272828		B
Ccl9		2.91	1.21	1.91		1.7		1.05337	-0.936329	-0.117041		B
Ctsl		4.21	2.51	2.81		1.7		1.13881	-0.734718	-0.404095		B
Pecr		1.86	0.16	0.578433		1.7		1.12203	-0.797212	-0.324816		B
Rnaset2a		6.37	4.67	5.61		1.7		0.962908	-1.03337	0.0704567		B
Sike1		2.91	1.21	2.36		1.7		0.864586	-1.09514	0.230556		B
Aktip		2.32	0.62	1.11		1.7		1.10852	-0.834245	-0.274272		B
Edem1		4.48	2.79	3.56		1.69		1.02824	-0.969143	-0.0590941		B
Pak2		5.46	3.77	4.32		1.69		1.09436	-0.866209	-0.228153		B
Snhg4		2.6	0.92	1.31		1.68		1.12595	-0.78475	-0.341196		B
Coro7		5.8	4.12	4.99		1.68		0.987885	-1.01169	0.0238045		B
Gnaq		3.01	1.33	2.04		1.68		1.04741	-0.944649	-0.102765		B
Arrdc1		5.73	4.06	4.64		1.67		1.08506	-0.884559	-0.2005		B
Zcchc2		3.37	1.7	2.19		1.67		1.10667	-0.838742	-0.267931		B
Nampt		4.01	2.34	2.64		1.67		1.13819	-0.737579	-0.400614		B
Pisd		4.35	2.68	3.5		1.67		1.00593	-0.993959	-0.0119754		B
2010002N04Rik		4.16	2.5	2.97		1.66		1.1103	-0.829799	-0.280496		B
Kctd10		5.2	3.54	4.27		1.66		1.03765	-0.957526	-0.0801277		B
Pfn1		10.86	9.2	9.85014		1.66		1.06394	-0.92059	-0.143349		B
Nceh1		2.8	1.14	1.75		1.66		1.07583	-0.901156	-0.174673		B
Wdr41		2.63582	0.98	1.8		1.65582		1.00317	-0.996799	-0.00637099		B
Gm3258		4.29	2.64	3.14		1.65		1.10314	-0.847054	-0.256086		B
Cyp4f16		1.79	0.15	0.78		1.64		1.06772	-0.914616	-0.153108		B
Casp3		5.85	4.21	4.64		1.64		1.11718	-0.811428	-0.305755		B
Ahnak		1.78	0.15	0.97		1.63		0.997949	-1.00204	0.00408995		B
Rabggta		3.14	1.51	2.1		1.63		1.07841	-0.896657	-0.181755		B
Zbp1		2.68	1.05	1.4		1.63		1.13043	-0.76916	-0.361272		B
Clec4b1		1.77	0.14	1.04		1.63		0.96349	-1.03289	0.0694039		B
Actr2		7.36	5.74	6.13		1.62		1.12357	-0.792414	-0.331158		B
Arpc4		7.33	5.71	6.13		1.62		1.1181	-0.808836	-0.309261		B
Cd164		6.73	5.11	5.63		1.62		1.09617	-0.862427	-0.233742		B
Ctsc		3.87	2.25	3.25		1.62		0.913472	-1.06844	0.154964		B
Dbnl		6.82	5.2	5.79		1.62		1.07737	-0.898485	-0.178884		B
Fpgs		3.58	1.96	2.51		1.62		1.08846	-0.878053	-0.210409		B
Parp8		3.18	1.56	2.56		1.62		0.913472	-1.06844	0.154964		B
Scnn1a		1.76	0.14	0.46		1.62		1.13444	-0.753706	-0.380738		B
Naaa		3.15	1.53	2.56		1.62		0.898485	-1.07737	0.178884		B
Cry1		2.64	1.03	1.93		1.61		0.95844	-1.03693	0.078493		B
Gpr114		1.74	0.13	1.21		1.61		0.86938	-1.09282	0.223439		B
Plekha1		1.75	0.14	0.92		1.61		1.01019	-0.989489	-0.0207006		B
Tmed8		1.75	0.14	0.77		1.61		1.06412	-0.920316	-0.143799		B
Ddx58		3.38	1.78	2.75		1.6		0.922252	-1.06286	0.140612		B
Lmo1		2.13	0.53	1.29		1.6		1.01624	-0.982924	-0.0333195		B
Map2k1		5.1	3.5	4.2		1.6		1.03896	-0.955847	-0.0831172		B
Npepl1		4.39	2.79	3.76		1.6		0.922252	-1.06286	0.140612		B
Bcl10		5.87	4.28	4.58		1.59		1.13635	-0.745732	-0.390621		B
Ier5		5.34	3.75	4.33		1.59		1.0771	-0.898961	-0.178135		B
Plxnd1		2.72	1.14	2.22		1.58		0.858566	-1.09797	0.239408		B
Adprh		5.75	4.17	4.72		1.58		1.08471	-0.885221	-0.199486		B
Nat15		6.18	4.6	4.96		1.58		1.12709	-0.780913	-0.346178		B
Stat6		5.71	4.13	5.1		1.58		0.916158	-1.06676	0.150601		B
Nle1		2.69	1.11	1.57		1.58		1.10749	-0.836769	-0.270719		B
Syngr2		6.84	5.27	5.86		1.57		1.07184	-0.907908	-0.163928		B
Tmem164		5.24	3.67	4.07		1.57		1.11947	-0.804873	-0.314595		B
Traf3		2.72	1.15	2.18		1.57		0.881765	-1.08654	0.20477		B
Bid		5.34	3.77	4.04		1.57		1.13967	-0.730659	-0.40901		B
Csf2rb2		2.55	0.98	1.7		1.57		1.02643	-0.97129	-0.0551387		B
Rps27		3.38	1.81	2.49		1.57		1.04149	-0.952578	-0.0889073		B
Diap1		6.02	4.45	4.76		1.57		1.13446	-0.753636	-0.380827		B
Pex5		4.31	2.74	3.19		1.57		1.10908	-0.832843	-0.27624		B
Pramef8		2.68	1.12	1.54		1.56		1.11494	-0.817624	-0.297318		B
Tgif2		1.68	0.12	0.72		1.56		1.06749	-0.914991	-0.152499		B
AI316807		3.38	1.82	2.45		1.56		1.0576	-0.930182	-0.127422		B
Ttll3		2.69	1.14	1.46		1.55		1.13241	-0.761731	-0.370682		B
Zfp768		2.08	0.53	1.05		1.55		1.09018	-0.87468	-0.215501		B
4930420K17Rik		4.22	2.67	3.65		1.55		0.901377	-1.0757	0.174323		B
BC029214		4.13	2.58	2.85		1.55		1.13925	-0.732663	-0.406588		B
Tlr7		1.68	0.13	0.63		1.55		1.09553	-0.86378	-0.231746		B
Sft2d1		5.23	3.69	4.65		1.54		0.908575	-1.07143	0.162858		B
Sh3kbp1		4.65	3.11	3.84		1.54		1.01686	-0.982242	-0.0346165		B
Tmem181a		2.95	1.41	1.79		1.54		1.12185	-0.797759	-0.32409		B
Slc19a1		2.70571	1.17	1.87		1.53571		1.02812	-0.969283	-0.0588365		B
Nkiras2		4.11	2.58	3.19		1.53		1.06031	-0.926147	-0.134161		B
Tomm5		5.4	3.87	4.89		1.53		0.872872	-1.09109	0.218218		B
Rrp9		3	1.47	2.35		1.53		0.946334	-1.04618	0.0998425		B
Csf1r		4.93	3.4	4.36		1.53		0.905282	-1.07341	0.168124		B
Klc2		2.84	1.31	2.26		1.53		0.910558	-1.07023	0.159671		B
Sh2b1		4.63	3.1	3.95		1.53		0.960988	-1.03491	0.0739221		B
Tnfrsf18		1.65	0.12	0.79		1.53		1.03873	-0.956151	-0.0825767		B
Tpm3		7.83	6.31	6.84		1.52		1.08445	-0.885705	-0.198744		B
A530032D15Rik		2.91	1.39	1.74		1.52		1.12645	-0.783071	-0.343379		B
Tgfbr1		2.99	1.47	1.75		1.52		1.13728	-0.741702	-0.395575		B
Cbx8		1.64	0.12	0.88		1.52		1	-1	1.46082e-16		B
D19Wsu162e		5.3	3.78	4.06		1.52		1.13728	-0.741702	-0.395575		B
Tbc1d20		5.16	3.64	4.22		1.52		1.069	-0.912561	-0.156439		B
Tbcb		4.25	2.73	3.01		1.52		1.13728	-0.741702	-0.395575		B
Zfp622		3.84	2.32	2.88		1.52		1.07538	-0.90193	-0.173448		B
Kctd13		3.11	1.59	2.03		1.52		1.10808	-0.835322	-0.272758		B
Abcd1		5.02	3.5	4.2		1.52		1.02525	-0.972674	-0.052577		B
Inpp5d		5.76	4.24	4.95		1.52		1.02119	-0.977365	-0.043828		B
Rab1b		6.86	5.35	5.71		1.51		1.12423	-0.790339	-0.333887		B
Rbfa		4.66	3.15	4.08		1.51		0.914584	-1.06774	0.15316		B
Sh2b2		1.62	0.11	0.43		1.51		1.13111	-0.766644	-0.36447		B
Anxa4		2.88	1.38	1.95		1.5		1.06978	-0.911293	-0.158486		B
S1pr2		1.61	0.11	0.53		1.5		1.11137	-0.827064	-0.284303		B
Fuca1		4.97	3.47	3.79		1.5		1.13077	-0.767912	-0.36286		B
Ppp2r1a		6.78	5.29	6.02		1.49		1.00664	-0.993221	-0.0134219		B
Stk39		1.59	0.1	0.35		1.49		1.14044	-0.726876	-0.413568		B
Pqlc3		5.82	4.33307	4.6		1.48693		1.13822	-0.737471	-0.400747		B
Agtrap		4.07	2.59	3.25		1.48		1.03402	-0.962092	-0.0719321		B
Creb3		4.4	2.92	3.25		1.48		1.12836	-0.776552	-0.351808		B
Erlin1		3.16	1.68	2.59		1.48		0.915407	-1.06723	0.151824		B
Asl		3.88	2.4	2.76		1.48		1.12286	-0.79464	-0.328221		B
Bcl9		1.91	0.43	0.93		1.48		1.08918	-0.876656	-0.212523		B
G6pc3		3.83	2.35	3.3		1.48		0.893492	-1.08019	0.1867		B
Msl1		5.65	4.18	4.52		1.47		1.12617	-0.783991	-0.342184		B
Il1rap		2.22	0.75	1.05		1.47		1.13296	-0.759601	-0.373363		B
Malt1		2.89	1.42	2.32		1.47		0.917496	-1.06591	0.148418		B
Pafah2		2.31	0.84	1.32		1.47		1.09392	-0.867129	-0.226788		B
Alpk1		1.57	0.1	0.85		1.47		0.993128	-1.00673	0.0136045		B
Apobec1		4.3	2.83	3.82		1.47		0.867129	-1.09392	0.226788		B
Coq4		2.55	1.08	1.44		1.47		1.12239	-0.796111	-0.326275		B
Mib2		2.8	1.33	1.67		1.47		1.12617	-0.783991	-0.342184		B
Serp1		6.66	5.1919	6.18		1.4681		0.867487	-1.09374	0.226256		B
Fam63a		5.73	4.27	4.54		1.46		1.13713	-0.742353	-0.394777		B
Egfl7		2.42	0.96	1.26		1.46		1.13264	-0.760857	-0.371783		B
Lypla2		6.21	4.75	5.16		1.46		1.11109	-0.827782	-0.283305		B
Fbxl14		4.46	3.01	3.82		1.45		0.958726	-1.03671	0.0779825		B
Ncln		5.46	4.01	4.73		1.45		1.00229	-0.997693	-0.00459766		B
Pdcl3		3.98	2.53	3.06		1.45		1.07675	-0.899563	-0.177187		B
Rab7l1		3.39	1.94	2.63		1.45		1.0157	-0.983526	-0.0321714		B
Thg1l		3.4	1.95	2.7		1.45		0.98831	-1.01129	0.022984		B
Smcr7		2.78	1.33	1.61		1.45		1.13541	-0.749719	-0.385694		B
Tmub1		3.22	1.78	2.1		1.44		1.12855	-0.77588	-0.352673		B
Ankrd16		3.63	2.19	3.06		1.44		0.923896	-1.06179	0.137895		B
Arhgap26		1.54	0.1	0.46		1.44		1.1209	-0.800641	-0.320256		B
Dctd		1.53	0.09	0.64		1.44		1.06882	-0.912854	-0.155965		B
Fam129b		1.54	0.1	0.51		1.44		1.10975	-0.831186	-0.27856		B
Gm11974		3.17	1.73	2.23		1.44		1.0851	-0.88449	-0.200606		B
Pik3c2a		1.53	0.09	0.62		1.44		1.07555	-0.901633	-0.173919		B
Smad3		3.28	1.84	2.2		1.44		1.1209	-0.800641	-0.320256		B
Mapk7		4.64	3.2	3.5		1.44		1.13197	-0.763422	-0.368549		B
Erg		3.69	2.26	3.19		1.43		0.886506	-1.08402	0.197512		B
Inpp5a		3.91	2.48	3.05		1.43		1.06036	-0.926075	-0.134281		B
Smyd5		2.47	1.04	2.02		1.43		0.857055	-1.09867	0.241617		B
Smarca2		3.02	1.59	2.06		1.43		1.09303	-0.86894	-0.224095		B
Gm8909		2.78	1.35	1.91		1.43		1.06396	-0.920557	-0.143403		B
Ptpn7		5.01	3.58	4.21		1.43		1.03719	-0.958119	-0.0790681		B
Itm2b		9.01014	7.59	8.46		1.42014		0.9172	-1.0661	0.148902		B
Bin3		6.11	4.69	5.12		1.42		1.10322	-0.84687	-0.25635		B
Cd68		5.72	4.3	5		1.42		1.00466	-0.995272	-0.00938936		B
Frmd8		4.93	3.51	4.04		1.42		1.07307	-0.905841	-0.167232		B
Lamp2		6.05	4.63	5.18		1.42		1.06613	-0.917152	-0.148979		B
Mctp2		2.15	0.73	1.41		1.42		1.01378	-0.985622	-0.0281606		B
Pgm2		3.25	1.83	2.81		1.42		0.852924	-1.10055	0.247623		B
Smad7		1.5	0.08	0.67		1.42		1.05134	-0.939201	-0.112143		B
Tet2		1.5	0.08	0.32		1.42		1.14022	-0.727986	-0.412233		B
Uhrf1bp1l		3.61	2.19	2.54		1.42		1.12193	-0.797516	-0.324413		B
Sin3b		6.74	5.33	5.81		1.41		1.08807	-0.878823	-0.209243		B
Ptpn22		3.09	1.68	2.22		1.41		1.06831	-0.913682	-0.154623		B
Tnks1bp1		1.49	0.08	0.64		1.41		1.0611	-0.924944	-0.136159		B
Psen1		5.31	3.9	4.39		1.41		1.08497	-0.884736	-0.20023		B
Gusb		4.57	3.17	3.97		1.4		0.949158	-1.04407	0.0949158		B
Myl6		10.28	8.89	9.62		1.39005		0.98281	-1.01635	0.0335362		B
Etv6		3.18	1.79	2.42		1.39		1.02968	-0.967416	-0.0622594		B
Slc35c1		4.07	2.68	3.53		1.39		0.91808	-1.06554	0.147464		B
Tgoln1		4.08	2.69	3.13		1.39		1.09794	-0.858644	-0.239294		B
Ccbl1		1.47	0.08	0.65		1.39		1.05428	-0.93502	-0.119263		B
Slc29a3		2.73	1.34	1.89		1.39		1.06187	-0.923778	-0.138091		B
Acaa1a		3.54	2.16	2.97		1.38		0.937316	-1.05268	0.115362		B
Crot		3.26	1.88	2.73		1.38		0.914546	-1.06777	0.153222		B
Dcaf5		3.21	1.83	2.1		1.38		1.13486	-0.752015	-0.382844		B
Edem2		4.42	3.04	3.83		1.38		0.948377	-1.04466	0.0962819		B
Nedd4l		1.45	0.07	0.34		1.38		1.13486	-0.752015	-0.382844		B
Osbpl9		5.09	3.71	4.51		1.38		0.942874	-1.04871	0.105833		B
Xpc		3.54	2.16	2.96		1.38		0.942874	-1.04871	0.105833		B
Cln5		4.52	3.14	3.67		1.38		1.06777	-0.914546	-0.153222		B
Acly		5.7	4.33	4.8		1.37		1.08692	-0.881028	-0.205893		B
Atp6v1b2		6.54	5.17	5.60145		1.37		1.09858	-0.857264	-0.241312		B
Dennd5a		5.99	4.62	4.94		1.37		1.12556	-0.78603	-0.339528		B
Mcl1		7.23	5.86	6.33		1.37		1.08692	-0.881028	-0.205893		B
Ccdc109b		1.44	0.07	0.36		1.37		1.13117	-0.766427	-0.364745		B
Stat5a		3.78	2.41	2.68		1.37		1.13454	-0.753301	-0.381244		B
Sp110		5.62	4.26	5.08		1.36		0.924862	-1.06116	0.136295		B
Man1c1		2.6	1.24	1.82		1.36		1.04526	-0.947571	-0.0976877		B
Parp6		2.91	1.55	2.32		1.36		0.953104	-1.04108	0.0879788		B
Abca2		2.71	1.35	2.09		1.36		0.969331	-1.02808	0.0587473		B
Ctps2		2.28	0.92	1.66		1.36		0.969331	-1.02808	0.0587473		B
Pip4k2b		3.28	1.92	2.78		1.36		0.9013	-1.07575	0.174445		B
Stk38		6.06	4.7	5.13		1.36		1.09808	-0.858328	-0.239756		B
Btbd9		2.2	0.85	1.4		1.35		1.05571	-0.932954	-0.122757		B
Pgm1		3.95	2.61	2.84		1.34		1.13973	-0.730359	-0.409373		B
Zdhhc20		2.87	1.53	2.39		1.34		0.893575	-1.08015	0.186571		B
Derl3		1.41	0.07	0.93		1.34		0.893575	-1.08015	0.186571		B
Klhl5		3.32	1.98	2.71		1.34		0.968855	-1.02848	0.0596219		B
Ssu72		5.53	4.19	4.84		1.34		1.0098	-0.989903	-0.0198975		B
Crtc3		2.97	1.64	2.17		1.33		1.06041	-0.925992	-0.134418		B
AI467606		5.39	4.06	4.31		1.33		1.1365	-0.745092	-0.391409		B
Fam108c		3.63	2.3	2.82		1.33		1.06428	-0.920056	-0.144225		B
Prkd3		3.52	2.19	2.89		1.33		0.982003	-1.01707	0.0350715		B
Tmem147		5.65	4.32	4.64		1.33		1.12361	-0.79229	-0.331321		B
Atp7a		1.38	0.06	0.82		1.32		0.945883	-1.04651	0.100626		B
Prkx		2.09	0.77	1.35		1.32		1.03787	-0.957255	-0.0806109		B
Spsb2		3.15	1.83	2.15		1.32		1.12309	-0.793912	-0.329183		B
2010107H07Rik		6.39	5.07	5.48		1.32		1.10026	-0.853564	-0.246695		B
Ctsz		6.2	4.89	5.63		1.31		0.954069	-1.04034	0.0862722		B
Sp140		5.48	4.17	5		1.31		0.900294	-1.07633	0.176035		B
1700026L06Rik		1.37	0.06	0.76		1.31		0.976331	-1.0221	0.0457655		B
Gba		5.13	3.82	4.34		1.31		1.06122	-0.924773	-0.136442		B
Gm14085		1.36	0.05	0.48		1.31		1.09321	-0.868579	-0.224632		B
Lair1		2.23	0.92	1.42		1.31		1.06895	-0.912641	-0.156309		B
Nagk		2.98	1.67	2.33		1.31		0.997446	-1.00253	0.00508901		B
Srf		4.28	2.97	3.27		1.31		1.12678	-0.78195	-0.344835		B
Tyk2		3.67	2.36	2.95		1.31		1.03139	-0.965338	-0.0660494		B
Man2a1		3.7	2.4	3.2		1.3		0.914991	-1.06749	0.152499		B
1700088E04Rik		1.35	0.05	0.88		1.3		0.896309	-1.07861	0.1823		B
Hdgfrp3		1.35	0.05	0.74		1.3		0.97887	-1.01987	0.0409998		B
Nrp1		1.35	0.05	0.59		1.3		1.0514	-0.939118	-0.112286		B
Slc10a3		2.91	1.61	2.13		1.3		1.05963	-0.927173	-0.132453		B
Calm1		6.93	5.63	6.18		1.3		1.04716	-0.944997	-0.102162		B
Itgb1bp1		3.09	1.79	2.16		1.3		1.10978	-0.831093	-0.27869		B
Prrg2		3.44	2.14	2.47		1.3		1.11975	-0.804049	-0.3157		B
Bri3		5.13	3.84	4.12		1.29		1.12986	-0.77125	-0.358607		B
Rp9		5.81	4.52	5.07		1.29		1.04532	-0.947485	-0.0978381		B
Spr		2.2	0.91	1.53		1.29		1.01267	-0.986833	-0.0258333		B
Mogat2		2.36	1.07	1.6		1.29		1.05386	-0.935624	-0.118238		B
9430023L20Rik		5.26	3.97	4.37		1.29		1.10046	-0.853111	-0.247352		B
Actb		12.14	10.86	11.21		1.28001		1.11356	-0.821329	-0.292233		B
Capza2		6	4.72	5.35		1.28		1.00517	-0.994751	-0.0104162		B
Tagap		3.83	2.55	2.79		1.28		1.1366	-0.744669	-0.391931		B
Tomm6		5.71	4.43	4.72		1.28		1.12743	-0.779764	-0.347665		B
Slc38a7		1.33	0.05	0.54		1.28		1.06839	-0.913549	-0.154839		B
Wbscr16		2.04	0.76	1.35		1.28		1.025	-0.972969	-0.0520304		B
Stk4		6.01	4.73	5.25		1.28		1.05633	-0.932055	-0.124274		B
Lime1		4.44	3.17	3.63		1.27		1.0783	-0.896855	-0.181445		B
Fhod1		3.24	1.97	2.66		1.27		0.969917	-1.02759	0.0576707		B
Ccdc93		1.31	0.04	0.51		1.27		1.07459	-0.903278	-0.171311		B
Gsto1		3.96	2.69	3.53		1.27		0.87728	-1.08886	0.211579		B
Sys1		4.54	3.27	4.06		1.27		0.909646	-1.07078	0.161137		B
Trem2		1.31	0.04	0.53		1.27		1.06688	-0.915959	-0.150925		B
Atp6v1a		4.99	3.73	3.99		1.26		1.13244	-0.761639	-0.370798		B
B630005N14Rik		1.3	0.04	0.74		1.26		0.960988	-1.03491	0.0739221		B
Rnf135		1.3	0.04	0.87		1.26		0.879529	-1.0877	0.208172		B
Setd7		2.42	1.16	1.67		1.26		1.05712	-0.930896	-0.126223		B
Vti1b		4.73	3.48	3.87		1.25		1.09972	-0.854758	-0.244961		B
Ear10		5.01	3.76	4.55		1.25		0.901587	-1.07558	0.173991		B
Grb2		6.54	5.29	5.63		1.25		1.11404	-0.820056	-0.293982		B
Lig3		2.54	1.29	1.55		1.25		1.13205	-0.763123	-0.368927		B
Prkd2		4.26	3.01	3.74		1.25		0.939591	-1.05107	0.111477		B
Egln1		3.7	2.46	2.71		1.24		1.13353	-0.75738	-0.376149		B
Psap		9.49	8.25	8.49		1.24		1.13532	-0.75012	-0.385197		B
Mgat5		2.48	1.24	1.78		1.24		1.04013	-0.954345	-0.0857838		B
Ppard		2.27	1.03	1.53		1.24		1.05793	-0.929697	-0.128234		B
Chmp2b		3.63	2.39	2.93		1.24		1.04013	-0.954345	-0.0857838		B
Gaa		3.51	2.27	3.04		1.24		0.910515	-1.07025	0.15974		B
Cdc14a		3.11	1.88	2.1		1.23		1.13835	-0.736877	-0.401471		B
Ppt1		4.7	3.47	4.11		1.23		0.986178	-1.01327	0.0270928		B
Ube2q1		4.88	3.65	4.22		1.23		1.02348	-0.97474	-0.048737		B
Akt1		6.47	5.24	5.81		1.23		1.02348	-0.97474	-0.048737		B
Csgalnact2		4.72	3.49	3.79		1.23		1.12267	-0.795226	-0.327446		B
Ankrd46		4.15	2.93	3.53		1.22		1.00542	-0.994491	-0.0109285		B
Arid5a		2.79	1.57	2.32		1.22		0.915495	-1.06717	0.15168		B
Il15ra		1.98	0.76	1.24		1.22		1.06302	-0.922009	-0.141013		B
Tnfrsf26		1.72	0.5	1.06		1.22		1.02617	-0.97159	-0.0545837		B
1810046J19Rik		4.87	3.66	4.49		1.21		0.856511	-1.09892	0.242409		B
9130011E15Rik		1.82	0.61	1.13		1.21		1.0434	-0.950048	-0.0933573		B
Acot9		4.05	2.84	3.21		1.21		1.1021	-0.849426	-0.252677		B
Rab2a		5.1	3.89	4.71		1.21		0.863554	-1.09563	0.23208		B
Nhp2		5.46	4.26	4.51		1.2		1.13197	-0.763422	-0.368549		B
Pfkp		3.14	1.94	2.52		1.2		1.01092	-0.988706	-0.0222181		B
Dnahc8		1.97	0.77	1.5		1.2		0.920603	-1.06393	0.143327		B
Siah2		1.75	0.55	1.04		1.2		1.05522	-0.933673	-0.121543		B
Sypl		3.65	2.45	3.09		1.2		0.977054	-1.02147	0.0444116		B
2310004I24Rik		3.31	2.12	2.79		1.19		0.955456	-1.03927	0.083812		B
Slc25a28		4.79	3.6	4.03		1.19		1.0787	-0.89615	-0.182549		B
Treml4		3.77	2.58	2.86		1.19		1.12509	-0.787562	-0.337526		B
Usp30		2.15	0.96	1.31		1.19		1.10642	-0.839352	-0.267067		B
1300001I01Rik		3.52	2.34	3.03		1.18		0.939018	-1.05147	0.112457		B
Aatf		3.16	1.98	2.6		1.18		0.982628	-1.01651	0.0338837		B
Dscr3		4.32	3.14	3.57		1.18		1.07727	-0.898656	-0.178615		B
Ero1l		4.2	3.02	3.54		1.18		1.03712	-0.958207	-0.0789111		B
Kif13a		1.19	0.01	0.66		1.18		0.964441	-1.03212	0.0676801		B
Zfyve27		4.05	2.87	3.20491		1.18		1.11006	-0.830399	-0.279659		B
Ssh2		3.95	2.78	2.97		1.17		1.14141	-0.722006	-0.419401		B
Nfkbil1		2.93	1.76	2.45		1.17		0.935163	-1.05418	0.119021		B
Agps		3.84	2.67	3.14		1.17		1.05873	-0.928512	-0.130218		B
Elac1		1.19	0.02	0.24		1.17		1.13649	-0.74515	-0.391338		B
Gm1604b		1.19	0.02	0.67		1.17		0.960988	-1.03491	0.0739221		B
Hsbp1		5.22	4.05	4.84		1.17		0.865652	-1.09463	0.228979		B
Med11		4.18	3.01	3.27		1.17		1.12855	-0.77588	-0.352673		B
Rnf166		5.34	4.17	4.49		1.17		1.11354	-0.821376	-0.292167		B
Tmem181b-ps		2.82	1.65	2.27		1.17		0.979473	-1.01934	0.0398623		B
Tpi1		6.45	5.28	5.71		1.17		1.0758	-0.901198	-0.174607		B
Vps37b		4.54	3.37	3.87		1.17		1.04476	-0.948236	-0.096527		B
Zmynd11		4.51	3.34	3.75		1.17		1.08367	-0.887151	-0.196521		B
Fam71b		1.17	0.01	0.2		1.16		1.14116	-0.723271	-0.41789		B
Amdhd2		4.72	3.56	3.79		1.16		1.13428	-0.754377	-0.379902		B
Ccdc53		3.16	2.01	2.6		1.15		0.991192	-1.00858	0.0173893		B
Hspe1		5.83	4.68	5.02		1.15		1.10586	-0.840682	-0.265181		B
Nrbp1		6	4.85	5.09		1.15		1.13189	-0.763748	-0.368137		B
Rnf185		2.7	1.55	2		1.15		1.06412	-0.920316	-0.143799		B
Coro1b		6.85	5.7	6.09		1.15		1.08862	-0.877739	-0.210885		B
Ncstn		5.65	4.51	4.78		1.14		1.12466	-0.788942	-0.33572		B
9130401M01Rik		2.56	1.42	1.87		1.14		1.06236	-0.923031	-0.139325		B
Sec24b		3.68	2.54	2.84		1.14		1.11688	-0.812277	-0.304604		B
Dtx4		1.15	0.01	0.21		1.14		1.13901	-0.733787	-0.405226		B
Fam82b		1.15	0.01	0.77		1.14		0.872872	-1.09109	0.218218		B
2310016M24Rik		5.31	4.17	4.62		1.14		1.06236	-0.923031	-0.139325		B
Tfe3		5.22	4.08	4.34		1.14		1.12703	-0.781112	-0.345921		B
6330416G13Rik		2.02	0.89	1.24		1.13		1.10059	-0.852817	-0.247778		B
9330133O14Rik		1.81	0.68	0.98		1.13		1.11614	-0.814329	-0.301814		B
Abi1		5.38	4.25	4.72		1.13		1.05111	-0.939536	-0.11157		B
AI462493		4.5	3.37	3.79		1.13		1.07382	-0.904579	-0.169244		B
Lyrm2		3.4	2.27	2.94		1.13		0.9327	-1.05589	0.123187		B
Max		6.54	5.41	5.85		1.13		1.06509	-0.918789	-0.146304		B
Tbl1xr1		3.05	1.92	2.24		1.13		1.11028	-0.829846	-0.280431		B
Tnfaip8		4.46	3.33	4.02		1.13		0.918789	-1.06509	0.146304		B
Ythdf3		3.98	2.85	3.32		1.13		1.05111	-0.939536	-0.11157		B
Cpne1		4.78	3.66	3.91		1.12		1.1283	-0.776768	-0.35153		B
Per2		1.12	0	0.34		1.12		1.10294	-0.84752	-0.255417		B
Ppp4r1		4.87	3.75	4.05		1.12		1.11538	-0.816416	-0.298969		B
Prdm2		3.73	2.61	3.19		1.12		0.987885	-1.01169	0.0238045		B
Tspan17		1.12	0	0.66		1.12		0.935517	-1.05394	0.11842		B
Fam120b		1.93	0.81	1.25		1.12		1.06332	-0.921546	-0.141776		B
Atp6v1f		7.06	5.94	6.53		1.12		0.981673	-1.01737	0.0356972		B
Atic		4.57	3.46	3.94		1.11		1.04188	-0.952062	-0.0898171		B
Rrbp1		4.36	3.25	3.62		1.11		1.09109	-0.872872	-0.218218		B
Slc39a1		3.99	2.88	3.38		1.11		1.03135	-0.965388	-0.0659582		B
Snord15b		5.99	4.88	5.49		1.11		0.965388	-1.03135	0.0659582		B
Npc1		2.43	1.32	1.91		1.11		0.978331	-1.02034	0.0420142		B
Pigb		2.6	1.49	1.73		1.11		1.13006	-0.770498	-0.359566		B
Acy1		1.72	0.61	0.98		1.11		1.09109	-0.872872	-0.218218		B
St6galnac4		2.23	1.12	1.51		1.11		1.08326	-0.887916	-0.195342		B
Tmem63b		2.09	0.98	1.43		1.11		1.05678	-0.931397	-0.12538		B
Gm12942		1.1	0	0.39		1.1		1.08182	-0.890557	-0.19126		B
Plxdc1		1.81	0.71	1.33		1.1		0.955001	-1.03962	0.0846203		B
Ydjc		1.72	0.62	1.08		1.1		1.04987	-0.941263	-0.108607		B
Plekhg2		2.8	1.7	2.41		1.1		0.890557	-1.08182	0.19126		B
Slc36a1		2.65	1.55	2.04		1.1		1.03431	-0.961731	-0.0725834		B
Sulf2		2.17	1.07	1.57		1.1		1.02889	-0.968364	-0.0605228		B
Athl1		3.1	2.01	2.64		1.09		0.944192	-1.04775	0.103557		B
Def8		4.62	3.53	4.23		1.09		0.893237	-1.08033	0.187097		B
Poll		2.12	1.03	1.5		1.09		1.04259	-0.951131	-0.0914549		B
Rab33b		2.62	1.53	2.13		1.09		0.964725	-1.03189	0.0671644		B
Tnip2		2.12	1.03	1.4		1.09		1.08849	-0.878006	-0.210481		B
Fkbp5		3.98	2.89	3.21		1.09		1.10661	-0.838885	-0.267729		B
Xpo6		5.26	4.17	4.37		1.09		1.13742	-0.741049	-0.396375		B
Shfm1		8.38	7.3	7.76		1.08		1.04557	-0.947159	-0.0984061		B
Phyh		4.98	3.9	4.29		1.08		1.07881	-0.895958	-0.182849		B
Trim8		4.36	3.28	3.71		1.08		1.06059	-0.925719	-0.134873		B
Atp6v0e		7.55	6.47	6.75		1.08		1.1181	-0.808836	-0.309261		B
Foxk1		2.87	1.79	2		1.08		1.13512	-0.750927	-0.384195		B
Mybbp1a		4.79	3.71	4.24		1.08		1.00612	-0.99377	-0.012345		B
Pltp		3.21	2.13	2.56		1.08		1.06059	-0.925719	-0.134873		B
Snapc5		4.99	3.91	4.13		1.08		1.13305	-0.759261	-0.37379		B
Stard5		2.31	1.23	1.67		1.08		1.05571	-0.932954	-0.122757		B
Fbl		6.25	5.18	5.61		1.07		1.05865	-0.928637	-0.130009		B
Pi4k2a		3.74	2.67	3.34		1.07		0.90632	-1.07279	0.166467		B
Pnpla7		4.74	3.67	4.15		1.07		1.03245	-0.964035	-0.0684154		B
Ube2d1		3.16	2.09	2.6		1.07		1.01521	-0.984066	-0.0311413		B
Ybx1		7.20048	6.14	6.64		1.06048		1.01846	-0.980458	-0.0380006		B
3110003A17Rik		5.61	4.55	4.76		1.06		1.13432	-0.754231	-0.380085		B
Abhd11		4.38	3.32	3.64		1.06		1.10357	-0.846069	-0.257499		B
Clec4b2		1.06	0	0.38		1.06		1.08002	-0.893807	-0.18621		B
Suclg2		3.42	2.36	2.88		1.06		1.00623	-0.993652	-0.0125779		B
Thyn1		2.89	1.83	2.22		1.06		1.07561	-0.901526	-0.174088		B
Zfp523		2.25	1.19	1.6		1.06		1.0664	-0.916729	-0.14967		B
Mark2		5.8	4.74	5.05		1.06		1.10702	-0.837909	-0.269109		B
Eng		3.89	2.84	3.11		1.05		1.11875	-0.806966	-0.311782		B
Gm4759		1.05	0	0.53		1.05		0.99681	-1.00316	0.00634911		B
Rasa2		1.86	0.81	1.27		1.05		1.03862	-0.95629	-0.0823296		B
Tmem66		4.22	3.17	3.57		1.05		1.06931	-0.912058	-0.157251		B
Clint1		5.67	4.63	5.21		1.04		0.959412	-1.03616	0.076753		B
Hspd1		5.81	4.77	5.1		1.04		1.09764	-0.859293	-0.238344		B
Dennd4b		4.4	3.37	3.87		1.03		1.00957	-0.990151	-0.0194147		B
Ramp1		3.24	2.21	2.88		1.03		0.886394	-1.08408	0.197685		B
Ttc35		4.46	3.43	3.64		1.03		1.13301	-0.759423	-0.373587		B
Pde4a		1.02	0	0.51		1.02		1	-1	0		B
1810013D10Rik		4.93	3.91	4.27		1.02		1.08254	-0.889231	-0.193311		B
Aph1a		5.52	4.5	4.9		1.02		1.06368	-0.920991	-0.142689		B
Snap23		5.23	4.22	4.45		1.01		1.12712	-0.780801	-0.346323		B
Abcg1		2.27	1.26	1.61		1.01		1.0854	-0.883919	-0.201481		B
Gnptg		3.69	2.68	3.14		1.01		1.02834	-0.969015	-0.0593275		B
Gpr160		2.53	1.52	2.18		1.01		0.883919	-1.0854	0.201481		B
Smyd2		2.63	1.63	2.31		1		0.861586	-1.09656	0.234978		B
Vps4b		4.75	3.75	4.1		1		1.08386	-0.886796	-0.197066		B
Ywhag		5.02	4.02356	4.46		0.996444		1.03867	-0.95622	-0.0824537		B
Mir223		11.82	0.37	9.07		11.45		0.791911	-1.12373	0.33182		C
Snora75		8.66018	0.37	6.91		8.29018		0.76592	-1.13131	0.365388		C
S100a9		15.56	12	18.11		6.11		0.109705	-1.05033	0.940624		C
S100a8		13.68	11.33	16.18		4.85001		-0.0206143	-0.989533	1.01015		C
Tcp11l2		6.73	4.87	8.55		3.68		0.00724623	-1.0036	0.996357		C
Tesc		3.74	0.33	2.91		3.41		0.794781	-1.12282	0.328035		C
Fdx1l		2.31	0.22	3.32		3.1		0.227698	-1.09421	0.866516		C
Cebpd		4.5	1.57	3.62		2.93		0.844735	-1.10414	0.259407		C
Adrb2		6.07	4.7	7.61		2.91		-0.038924	-0.97997	1.01889		C
Snora28		8.1	6.81	9.66		2.85		-0.0630636	-0.966976	1.03004		C
Crlf2		4.35	1.58	3.68		2.77		0.793425	-1.12325	0.329825		C
Ltb		5.74	3	5.36		2.74		0.700595	-1.1452	0.444608		C
Hist2h2aa2		4.99	2.38	5.06		2.68		0.554285	-1.1544	0.600112		C
Abi3		5.74	4.04	6.61		2.57		0.211657	-1.08889	0.877229		C
Hist2h2aa1		5.23	2.75	5		2.48		0.659239	-1.15063	0.491388		C
Sertad1		5.22	3.51	5.99		2.48		0.246847	-1.10031	0.853459		C
Glrx		8.23	5.82	7.81		2.41		0.732735	-1.13924	0.4065		C
H2-DMb1		1.54	0.1	2.48		2.38		0.139037	-1.06224	0.923206		C
1700020L24Rik		4.07	1.71	3.54		2.36		0.777987	-1.12795	0.34996		C
Snora78		4.24	2.51	4.83		2.32		0.315149	-1.11961	0.80446		C
Ngp		12.73	10.42	12.5		2.30997		0.665366	-1.14997	0.484609		C
Jund		5.87	4.73	7.02		2.29		-0.0029112	-0.998541	1.00145		C
Tcirg1		5.86	3.59	5.29		2.27		0.801617	-1.12057	0.318953		C
Plac8		7.64	5.4	7.2		2.24		0.752714	-1.13469	0.381974		C
Ms4a3		5.82	3.63	5.36		2.19		0.76496	-1.13156	0.366604		C
Gm4013		2.42	0.24	2.07		2.18		0.720342	-1.14173	0.421386		C
Hhex		4.02	1.84	3.55		2.18		0.769942	-1.13022	0.360275		C
Ptgir		2.65	0.478527	2		2.17147		0.843867	-1.10451	0.260647		C
Cited2		4.87	2.7	4.5		2.17		0.729334	-1.13994	0.410609		C
Cd37		7.74	5.6	7.1		2.14		0.843634	-1.10461	0.26098		C
Shisa5		6.37	4.23	5.72		2.14		0.847664	-1.10287	0.255211		C
Sidt2		5.91	4.07	6.21		2.14		0.443034	-1.14498	0.70195		C
41883		6.3	4.97	7.09		2.12		0.168004	-1.07336	0.905357		C
Prtn3		8.4	6.29	7.97		2.11		0.75934	-1.13303	0.373691		C
P2rx1		3.07	0.97	2.83		2.1		0.678594	-1.14839	0.469796		C
Snora7a		6.22	4.13	6.22		2.09		0.57735	-1.1547	0.57735		C
Susd3		2.7	1.03	3.08		2.05		0.394296	-1.13704	0.742744		C
Jun		5.7	3.66	5.31		2.04		0.747983	-1.13583	0.387843		C
Irf5		4.78	2.75	4.17		2.03		0.844866	-1.10409	0.25922		C
Neat1		8.07026	6.05	8.06		2.02026		0.581754	-1.15469	0.572935		C
Rusc1		2.55	0.53	1.95		2.02		0.841874	-1.10536	0.263487		C
Cmtm7		7.03	5.02	6.71		2.01		0.719126	-1.14196	0.422833		C
Prg3		4.76	3.91	5.92		2.01		-0.102414	-0.944852	1.04727		C
[truncated: 3,516 more rows]
