# Supplementary material for: A Systems Approach Identifies Essential FOXO3 Functions at Key Steps of Terminal Erythropoiesis
Source: PLoS Genet. 2015 Oct 9;11(10):e1005526. doi: 10.1371/journal.pgen.1005526 (PMC4599908; doi:10.1371/journal.pgen.1005526)
Supplement: S3 Table — (XLSX) [file pgen.1005526.s011.xlsx]

## Sheet: TableS3
	GO term Enrichment of Clusters
Cluster	attrib name	N	X	LOD	P	P_adj	attrib ID
A	regulation of inflammatory response
A	Ras protein signal transduction	19	235	0.530752	1.69e-05	0.041	GO:0007265
A	inflammatory response	30	423	0.470311	1.09e-06	0.004	GO:0006954
A	regulation of establishment of protein localization	26	366	0.470105	5.48e-06	0.012	GO:0070201
A	regulation of protein localization	28	436	0.422786	1.59e-05	0.04	GO:0032880
B	Arp2/3 protein complex	5	7	1.54187	1.42e-05	0.047	GO:0005885
B	neutrophil activation involved in immune response	7	10	1.53107	2.69e-07	0.002	GO:0002283
B	glucose binding	6	9	1.4686	3.19e-06	0.014	GO:0005536
B	regulation of antigen processing and presentation	6	10	1.35943	7.56e-06	0.028	GO:0002577
B	specific granule	6	10	1.35943	7.56e-06	0.028	GO:0042581
B	regulation of heterotypic cell-cell adhesion	7	12	1.33473	1.6e-06	0.007	GO:0034114
B	regulation of cell-cell adhesion involved in gastrulation	7	12	1.33473	1.6e-06	0.007	GO:0070587
B	neutrophil mediated immunity	11	19	1.33255	1.57e-09	<0.001	GO:0002446
B	granulocyte activation	11	20	1.28422	3.3e-09	<0.001	GO:0036230
B	interleukin-8 biosynthetic process	7	13	1.26216	3.28e-06	0.014	GO:0042228
B	leukotriene metabolic process	9	17	1.24893	1.45e-07	0.001	GO:0006691
B	neutrophil activation	9	18	1.2006	2.75e-07	0.002	GO:0042119
B	amyloid precursor protein metabolic process	9	19	1.15711	4.95e-07	0.002	GO:0042982
B	negative regulation of interleukin-6 production	10	22	1.12514	1.83e-07	0.001	GO:0032715
B	regulation of leukocyte degranulation	10	24	1.06064	4.97e-07	0.002	GO:0043300
B	T cell activation involved in immune response	17	50	0.920698	2.06e-09	<0.001	GO:0002286
B	tumor necrosis factor superfamily cytokine production	27	81	0.908477	6.74e-14	<0.001	GO:0071706
B	B cell receptor signaling pathway	10	31	0.88943	7.66e-06	0.028	GO:0050853
B	toll-like receptor signaling pathway	20	63	0.876742	3.19e-10	<0.001	GO:0002224
C	antigen processing and presentation of peptide antigen via MHC class II	5	14	1.65045	6.46e-07	0.001	GO:0019886
C	positive regulation of T cell differentiation	7	60	1.03668	1.24e-05	0.024	GO:0045582
C	lytic vacuole	18	365	0.627369	1.53e-06	0.001	GO:0000323
C	lysosome	18	365	0.627369	1.53e-06	0.001	GO:0005764
C	regulation of defense response	16	334	0.612968	8.47e-06	0.011	GO:0031347
C	hematopoietic or lymphoid organ development	27	616	0.579573	4.04e-08	<0.001	GO:0048534
C	hemopoiesis	25	576	0.573241	1.58e-07	<0.001	GO:0030097
C	inflammatory response	18	423	0.559187	1.18e-05	0.023	GO:0006954
C	immune system development	27	650	0.554542	1.2e-07	<0.001	GO:0002520
C	regulation of intracellular protein kinase cascade
C	intracellular signal transduction	48	1733	0.38282	4.69e-07	0.001	GO:0035556
D	mitochondrion
D	intracellular	183	11647	0.231839	7.29e-06	0.012	GO:0005622
D	intracellular part	180	11498	0.223485	1.38e-05	0.028	GO:0044424
D	catalytic activity	97	5158	0.248075	8.27e-06	0.022	GO:0003824
E	MCM complex	7	8	2.10394	8.88e-10	<0.001	GO:0042555
E	establishment or maintenance of cytoskeleton polarity	4	5	1.88057	1.02e-05	0.034	GO:0030952
E	centrosome separation	5	7	1.74636	1.57e-06	0.004	GO:0051299
E	DNA replication initiation	11	16	1.72725	8.57e-13	<0.001	GO:0006270
E	protein localization to kinetochore	5	8	1.60021	4.06e-06	0.016	GO:0034501
E	negative regulation of DNA-dependent DNA replication	6	10	1.5641	5.57e-07	<0.001	GO:2000104
E	microtubule nucleation	7	12	1.53958	7.68e-08	<0.001	GO:0007020
E	mitotic chromosome condensation	6	11	1.47693	1.19e-06	0.001	GO:0007076
F	mitotic sister chromatid cohesion	6	10	1.56457	5.54e-07	<0.001	GO:0007064
F	kinetochore organization	6	12	1.40483	2.28e-06	0.004	GO:0051383
F	condensed chromosome outer kinetochore	5	10	1.40434	1.71e-05	0.038	GO:0000940
F	regulation of histone methylation	10	39	0.957763	1.42e-06	0.001	GO:0031060
F	porphyrin-containing compound metabolic process	9	36	0.944318	6.05e-06	0.006	GO:0006778
F	double-strand break repair via homologous recombination	12	50	0.918683	2.77e-07	<0.001	GO:0000724
F	recombinational repair	12	50	0.918683	2.77e-07	<0.001	GO:0000725
F	chromosome segregation	35	149	0.909016	2.55e-18	<0.001	GO:0007059
F	regulation of DNA repair	12	51	0.907527	3.5e-07	<0.001	GO:0006282
F	tetrapyrrole metabolic process	9	40	0.885261	1.53e-05	0.033	GO:0033013
F	PML body	12	55	0.865555	8.41e-07	<0.001	GO:0016605
F	chromatin assembly or disassembly	20	96	0.838662	4.69e-10	<0.001	GO:0006333
F	condensed chromosome	24	116	0.835336	1.01e-11	<0.001	GO:0000793
F	erythrocyte differentiation	14	100	0.631647	2.58e-05	0.05	GO:0030218
G	pre-autophagosomal structure	6	13	1.3794	2.57e-06	0.007	GO:0000407
G	protein K63-linked deubiquitination	7	18	1.25638	1.46e-06	0.001	GO:0070536
G	ubiquitin-specific protease activity	11	51	0.896886	1.24e-06	0.001	GO:0004843
G	small conjugating protein-specific protease activity	12	59	0.864273	8e-07	<0.001	GO:0019783
G	protein deubiquitination	14	73	0.831776	2.11e-07	<0.001	GO:0016579
G	antigen receptor-mediated signaling pathway	13	79	0.751744	3.5e-06	0.008	GO:0050851
G	protein modification by small protein removal	14	87	0.739727	1.96e-06	0.002	GO:0070646
G	immune response-regulating cell surface receptor signaling pathway	14	103	0.653873	1.48e-05	0.04	GO:0002768
G	lymphocyte proliferation	24	193	0.608306	8.42e-08	<0.001	GO:0046651
G	mononuclear cell proliferation	24	194	0.605731	9.3e-08	<0.001	GO:0032943
G	regulation of T cell activation	23	189	0.597462	2.32e-07	<0.001	GO:0050863
G	leukocyte proliferation	24	202	0.585657	2e-07	<0.001	GO:0070661
G	external side of plasma membrane	30	259	0.574007	1.11e-08	<0.001	GO:0009897
H	autophagic vacuole	7	29	1.22741	1.15e-06	<0.001	GO:0005776
H	type I interferon production	7	39	1.06751	9.56e-06	0.028	GO:0032606
H	defense response to virus	13	144	0.719785	5.51e-06	0.013	GO:0051607
H	B cell activation	15	186	0.66567	4.33e-06	0.006	GO:0042113
H	response to cytokine stimulus	23	374	0.539333	1.6e-06	0.001	GO:0034097
H	lymphocyte activation	25	464	0.478082	6e-06	0.014	GO:0046649
F/G/H	pre-autophagosomal structure	6	8	1.40653	1.50022e-05	0.047	GO:0000407
F/G/H	DNA replication-dependent nucleosome assembly	14	31	0.911225	1.93349e-07	0.001	GO:0006335
F/G/H	porphyrin-containing compound biosynthetic process	11	25	0.891668	5.54106e-06	0.014	GO:0006779
F/G/H	tetrapyrrole biosynthetic process	11	25	0.891668	5.54106e-06	0.014	GO:0033014
F/G/H	DNA replication-dependent nucleosome organization	14	32	0.887071	3.1436e-07	0.001	GO:0034723
F/G/H	chromatin assembly or disassembly	25	59	0.863541	1.76094e-11	<0.001	GO:0006333
F/G/H	negative regulation of viral genome replication	12	29	0.846354	4.52741e-06	0.008	GO:0045071
F/G/H	nucleosome assembly	38	96	0.815332	1.54247e-15	<0.001	GO:0006334
F/G/H	regulation of gene silencing	12	31	0.799315	1.0322e-05	0.029	GO:0060968
F/G/H	porphyrin-containing compound metabolic process	14	37	0.783069	2.60696e-06	0.004	GO:0006778
F/G/H	nucleosome organization	43	116	0.769961	3.71533e-16	<0.001	GO:0034728
F/G/H	nucleosome	21	59	0.740882	3.00972e-08	<0.001	GO:0000786
F/G/H	DNA bending complex	21	59	0.740882	3.00972e-08	<0.001	GO:1990104
F/G/H	protein-DNA complex assembly	39	111	0.733201	6.69076e-14	<0.001	GO:0065004
F/G/H	tetrapyrrole metabolic process	14	40	0.730828	7.58399e-06	0.022	GO:0033013
F/G/H	negative regulation of chromosome organization	15	44	0.71336	5.23603e-06	0.01	GO:2001251
F/G/H	DNA packaging complex	22	65	0.7077	4.07069e-08	<0.001	GO:0044815
F/G/H	protein-DNA complex subunit organization	44	131	0.704026	1.10458e-14	<0.001	GO:0071824
F/G/H	protein monoubiquitination	15	45	0.698861	7.18255e-06	0.021	GO:0006513
F/G/H	erythrocyte differentiation	17	51	0.698378	1.78245e-06	0.004	GO:0030218
F/G/H	negative regulation of viral process	19	58	0.686906	6.03692e-07	0.003	GO:0048525
F/G/H	protein complex disassembly	16	49	0.685412	4.85512e-06	0.009	GO:0043241
F/G/H	chaperone binding	17	56	0.639495	7.54289e-06	0.022	GO:0051087
F/G/H	small conjugating protein binding	24	79	0.639043	1.05475e-07	0.001	GO:0032182
F/G/H	ubiquitin-specific protease activity	19	65	0.615903	4.16815e-06	0.008	GO:0004843
F/G/H	ubiquitin binding	19	66	0.606641	5.34741e-06	0.01	GO:0043130
F/G/H	small conjugating protein-specific protease activity	21	73	0.605889	1.75971e-06	0.003	GO:0019783
F/G/H	ubiquitinyl hydrolase activity	22	81	0.571335	2.90215e-06	0.004	GO:0036459
F/G/H	histone binding	31	116	0.56134	4.44679e-08	<0.001	GO:0042393
F/G/H	regulation of cell cycle G1/S phase transition	20	75	0.5608	1.09373e-05	0.03	GO:1902806
F/G/H	regulation of G1/S transition of mitotic cell cycle	20	75	0.5608	1.09373e-05	0.03	GO:2000045
F/G/H	nuclear chromosome	20	76	0.553023	1.35602e-05	0.035	GO:0000228
F/G/H	regulation of viral process	23	90	0.535473	5.38999e-06	0.011	GO:0050792
F/G/H	negative regulation of multi-organism process	23	95	0.504333	1.4165e-05	0.04	GO:0043901
F/G/H	B cell activation	27	112	0.501528	2.8783e-06	0.004	GO:0042113
F/G/H	chromatin organization	121	512	0.499529	1.82212e-22	<0.001	GO:0006325
F/G/H	autophagy	23	96	0.498363	1.70097e-05	0.05	GO:0006914
F/G/H	protein-DNA complex	51	215	0.493159	2.60158e-10	<0.001	GO:0032993
F/G/H	negative regulation of cell cycle phase transition	25	107	0.483895	1.19167e-05	0.033	GO:1901988
F/G/H	negative regulation of mitotic cell cycle phase transition	24	103	0.482463	1.85536e-05	0.05	GO:1901991
F/G/H	chromosome organization	150	660	0.481038	9.59382e-26	<0.001	GO:0051276
F/G/H	chromosome	88	382	0.480478	5.97932e-16	<0.001	GO:0005694
F/G/H	ubiquitin-protein ligase activity	50	216	0.479142	9.58982e-10	<0.001	GO:0004842
