# Supplementary material for: A Systems Approach Identifies Essential FOXO3 Functions at Key Steps of Terminal Erythropoiesis
Source: PLoS Genet. 2015 Oct 9;11(10):e1005526. doi: 10.1371/journal.pgen.1005526 (PMC4599908; doi:10.1371/journal.pgen.1005526)
Supplement: S4 Table — (XLSX) [file pgen.1005526.s012.xlsx]

## Sheet: TableS4
	ChEA Analysis of Clusters
	CLUSTER A					ChEA enrichment can result in the same transcription factor appearing multiple times for each cluster of genes, because each transcription factor represents ChIPseq data from an individual study.
	Name	P-value	Z-score	Combined Score
	MYB	3.38e-18	-1.8	65.85
	EGR1	7.924e-29	-0.91	53.65
	SFPI1	2.411e-21	-1.19	51.08
	GFI1B	6.631e-16	-1.23	39.12
	FLI1	2.11e-15	-1.25	38.36
	CREB1	3.196e-17	-1.02	35.25
	TCFCP2L1	3.346e-17	-1.35	35.24
	POU5F1	5.828e-16	-1.1	34.89
	NRF2	5.848e-12	-1.39	32.59
	NFE2L2	5.848e-12	-1.39	32.59
	CLUSTER B
	Name	P-value	Z-score	Combined Score
	MYB	6.055e-97	-1.89	407.8
	STAT4	3.912e-42	-2.37	219.59
	RUNX1	7.363e-54	-1.63	193.69
	RUNX1	6.461e-86	-0.8	154.04
	TCFAP2C	3.258e-49	-13.4	144.81
	STAT3	1.348e-16	-3.78	133.52
	EGR1	1.469e-71	-0.81	128.87
	SFPI1	8.186e-52	-1.11	126.37
	LMO2	2.341e-43	-1.27	120.68
	SOX2	1.456e-40	-1.34	119
	CLUSTER C
	Name	P-value	Z-score	Combined Score
	GFI1B	2.723e-18	-1.38	48.4
	LMO2	4.829e-17	-1.46	48.03
	MYB	1.186e-13	-1.82	47.14
	FLI1	4.058e-16	-1.39	43.09
	RUNX1	1.205e-12	-1.63	38.82
	IRF8	1.807e-12	-2.43	37.23
	TAL1	1.288e-14	-1.3	36.26
	STAT4	2.991e-08	-2.22	33.44
	MEIS1	1.171e-10	-1.39	27.86
	CDX2	3.175e-07	-2.14	27.49
	CLUSTER D
	Name	P-value	Z-score	Combined Score
	JARID1A	5.56e-13	-1.31	31.53
	MYC	2.126e-12	-1.35	31.02
	KLF4	1.176e-11	-1.35	29.3
	MYCN	2.815e-11	-1.38	29.02
	CREM	1.448e-20	-0.7	28.19
	MYC	1.428e-08	-1.76	26.97
	GATA2	4.806e-08	-1.77	25.15
	TAL1	1.037e-10	-1.24	24.68
	E2F1	3.376e-12	-1.03	23.46
	MITF	5.674e-17	-0.71	23.13
	CLUSTER E
	Name	P-value	Z-score	Combined Score
	E2F4	4.296e-70	-2.76	428.2
	MYC	7.296e-65	-1.37	196.21
	KDM5B	4.313e-81	-0.97	173.35
	MYCN	2.956e-51	-1.4	157.84
	MYC	1.426e-61	-1.12	152.38
	E2F1	4.175e-63	-1.05	147.19
	E2F4	4.287e-61	-1.07	145.23
	E2F1	2.124e-33	-1.84	132.79
	CREM	1.58e-78	-0.66	114.51
	CREB1	1.465e-15	-3.24	105.64
	CLUSTER F
	Name	P-value	Z-score	Combined Score
	E2F4	2.658e-47	-2.7	279.67
	ZFX	6.365e-61	-1.25	168.25
	CREM	7.34e-106	-0.7	165.24
	MYC	2.047e-60	-1.16	154.7
	KDM5B	5.201e-74	-0.94	154.07
	E2F1	6.859e-39	-1.05	132.12
	MYCN	5.265e-39	-1.42	119.72
	E2F1	2.653e-30	-1.76	114.98
	TAL1	5.566e-38	-1.27	105.13
	CCND1	1.447e-30	-1.55	102
	CLUSTER G
	Name	P-value	Z-score	Combined Score
	GATA1	1.691e-50	-1.51	165.89
	TAL1	1.129e-48	-1.38	146.47
	KLF1	7.961e-35	-1.73	128.81
	CUX1	5.7e-19	-2.62	103.8
	GATA2	3.809e-23	-1.84	89.63
	CREM	1.305e-56	-0.7	86.36
	EP300	5.327e-20	-2	83.68
	SOX2	6.55e-27	-1.2	68.53
	FOXA2	6.018e-30	-0.99	63.54
	GATA1	3.025e-15	-1.97	61.91
	CLUSTER H
	Name	P-value	Z-score	Combined Score
	TAL1	2.195e-37	-1.42	111.88
	EP300	1.413e-17	-2.15	76.34
	CLOCK	3.336e-17	-2.1	73.13
	GATA2	2e-18	-1.92	71.88
	STAT4	1.98e-14	-2.32	67.2
	GATA1	9.2e-22	-1.49	65.79
	GATA1	7.692e-14	-2.16	60.21
	HOXB4	1.356e-15	-1.65	52.08
	FLI1	1.027e-18	-1.31	49.64
	GATA1	5.333e-19	-1.19	45.75
