# Supplementary material for: A Systems Approach Identifies Essential FOXO3 Functions at Key Steps of Terminal Erythropoiesis
Source: PLoS Genet. 2015 Oct 9;11(10):e1005526. doi: 10.1371/journal.pgen.1005526 (PMC4599908; doi:10.1371/journal.pgen.1005526)
Supplement: S5 Table — (XLSX) [file pgen.1005526.s013.xlsx]

## Sheet: TableS5
Clustering of Differentially Expressed Genes Between WT and Foxo3 Mutant Erythroblasts
Name			WTgateI	WTgateII	WTgateIII	KOgateI	KOgateII	KOgateIII		Max.Ampl-6		WTgateI	WTgateII	WTgateIII	KOgateI	KOgateII	KOgateIII		K-cluster-6
Mir1966			0	0	0	0	0	6.46		6.46		-0.408248	-0.408248	-0.408248	-0.408248	-0.408248	2.04124		I
Ptgs2			6.24	0.37	0	2.88	2.55	6.37		6.37		1.15109	-0.9793	-1.11358	-0.0683514	-0.188118	1.19827		I
Mir680-2			0	0	0	0	0	6.09		6.09		-0.408248	-0.408248	-0.408248	-0.408248	-0.408248	2.04124		I
Snord15b			5.99	4.88	5.49	0	0	4.61		5.99		0.907464	0.503743	0.725608	-1.27118	-1.27118	0.40554		I
Egr1			8.73	1.91	3.3	5.41	5.45	8.83		5.53		1.11615	-1.31974	-0.823274	-0.0696479	-0.0553611	1.15187		I
Egr3			5.38	0.37	0.05	0.5	1.53	5.51		5.46		1.24052	-0.728333	-0.854089	-0.677245	-0.27247	1.29161		I
Eif2s3y			5.24	0.36	0	0	5.05	5.31		5.31		0.925782	-0.825309	-0.954488	-0.954488	0.857604	0.9509		I
2010005H15Rik			5.5	0.37	0	1.83	1.97	5.3		5.3		1.26184	-0.892313	-1.04768	-0.279241	-0.220454	1.17785		I
BC117090			7.45	1.75	3.02	4.63	3.65	8.26		5.24		1.037	-1.18793	-0.6922	-0.0637553	-0.446287	1.35317		I
Stfa2			8.84	2.65	3.71	5.35	5.31	8.94		5.23		1.16864	-1.21092	-0.803437	-0.172989	-0.188366	1.20708		I
Snora15			0	0	0	0	0	5.15		5.15		-0.408248	-0.408248	-0.408248	-0.408248	-0.408248	2.04124		I
Plk3			6.92	0.87	1.84	3.99	3.23	6.77		4.93		1.1937	-1.22704	-0.838925	0.0213399	-0.282754	1.13368		I
Stfa1			6.18	0.37	1.79	2.73	1.92	6.7		4.91		1.12909	-1.13428	-0.5811	-0.21491	-0.530457	1.33166		I
Egr2			4.79	0.36	0	1.05	2.01	4.72		4.72		1.23856	-0.843727	-1.01294	-0.519397	-0.0681562	1.20566		I
Gm5416			4.7	0.36	0	1.44	0.4	4.65		4.65		1.2708	-0.716685	-0.881546	-0.222104	-0.698367	1.2479		I
Nfkbiz			6	0.98	1.61	3.64	2.81	6.08		4.47		1.14829	-1.17607	-0.884369	0.0555625	-0.328745	1.18533		I
LOC100038947			4.31	0.35	0	2.51	1.25	4.02		4.02		1.21553	-0.936557	-1.12677	0.237309	-0.447446	1.05793		I
Fam123a			3.85	0.33	0	0.14	0	3.99		3.99		1.25265	-0.536124	-0.703821	-0.632677	-0.703821	1.32379		I
Rhoc			5.09	0.36	0.92	1.97	1.72	4.86		3.94		1.29386	-1.05696	-0.778638	-0.256785	-0.381036	1.17955		I
Thbs1			7.98	2.36	4.22	4.3	4.38	8.01027		3.79027		1.21232	-1.24589	-0.43232	-0.397328	-0.362335	1.22556		I
C330046G13Rik			3.85	0.33	0.03	1.75	0.49	3.74		3.71		1.24574	-0.792216	-0.965905	0.0299132	-0.699582	1.18205		I
Klra2			4.39	0.35	0.77	2.32	1.51741	4.45		3.68		1.17794	-1.09857	-0.861901	0.0115128	-0.440739	1.21175		I
Nlrp3			5.03	0.84	1.25	2.85	1.96	4.92		3.67		1.226	-1.0862	-0.859945	0.0229932	-0.468141	1.1653		I
Gm15441			3.13	0.29	0	1.5	2.31	3.66		3.66		0.882676	-1.02364	-1.21829	-0.211439	0.332262	1.23843		I
Ppp1r3b			3.84	0.33	0.27	1.79	0.82	3.84		3.57		1.21961	-0.894379	-0.930515	-0.0150569	-0.599264	1.21961		I
Sema7a			4.05	0.34	0.47	0.59	1.06	3.94		3.47		1.30961	-0.795224	-0.72147	-0.653389	-0.386738	1.24721		I
Arrdc4			3.47	0.31	0.61	1.97	2.08	4.06		3.45		0.928234	-1.18707	-0.986248	-0.0758653	-0.00223133	1.32318		I
Sntb2			3.88	0.34	0.49	1.81	0.5	3.93		3.44		1.21103	-0.875125	-0.786729	-0.00883965	-0.780836	1.2405		I
Sirpb1b			3.68	0.32	0	2.03	0.54	3.44		3.44		1.23852	-0.830129	-1.02714	0.222667	-0.694681	1.09076		I
Metrnl			3.36	0.31	0.14	1.82	0.5	3.51		3.37		1.14135	-0.844075	-0.954738	0.138871	-0.720393	1.23899		I
Pira6			5.04	1	1.76	2.87	1.65	5.03		3.27		1.21668	-1.07132	-0.640904	-0.0122706	-0.703201	1.21102		I
Myl2			3.32	0.3	0	0.05	0	2.28		3.27		1.61341	-0.479288	-0.687172	-0.652524	-0.687172	0.892746		I
Irg1			3.33	0.3	0	1.13	0.3	3.15		3.15		1.30869	-0.71272	-0.91286	-0.159	-0.71272	1.18861		I
Ggt1			3.12	0.29	0	0	0	2.31		3.12		1.55545	-0.476208	-0.684399	-0.684399	-0.684399	0.973953		I
Pisd-ps1			0	0	0	0	0	3.08		3.08		-0.408248	-0.408248	-0.408248	-0.408248	-0.408248	2.04124		I
Dusp5			4.73	0.59	1.62	2.35	3.64	4.6		3.05		1.07835	-1.39043	-0.776214	-0.340898	0.428359	1.00083		I
Snai1			2.98	0.28	0	0	0	2.91		2.98		1.31093	-0.502654	-0.69073	-0.69073	-0.69073	1.26391		I
Nt5e			3.46	0.31	0.45	1.21	0.32	3.34		2.89		1.29834	-0.804373	-0.710918	-0.203596	-0.797697	1.21824		I
Tlr5			2.91	0.28	0	0.41	0	2.88		2.88		1.29332	-0.565386	-0.763271	-0.473511	-0.763271	1.27212		I
Sema4f			3.42	0.31	0.26	1.6	0.44	3.12		2.86		1.3143	-0.84268	-0.877358	0.0520173	-0.752517	1.10623		I
Ccl4			4.18	1.81	1.37	3.09	3.97	4.22		2.85		0.857458	-1.03587	-1.38738	-0.0133146	0.689695	0.889413		I
9030418K01Rik			3.34	0.3	0.53	1.19	0.32	3.32		2.79		1.26566	-0.825434	-0.667226	-0.213237	-0.811676	1.25191		I
Ednra			2.73	0.26	0	1.02	0.95	2.79		2.79		1.19554	-0.857517	-1.07363	-0.225808	-0.283992	1.24541		I
Ly96			3.35	1.77	1.03	0.56	0.04	3.24		2.79		1.21631	0.075794	-0.458373	-0.797642	-1.173	1.13691		I
L1cam			5.63	1.77	2.78	3.28	2.68	5.55		2.77		1.25487	-1.149	-0.520007	-0.208625	-0.582283	1.20505		I
Dmxl2			3.39	0.31	0.71	1.69	1.18	3.46		2.75		1.18679	-1.09779	-0.801086	-0.0741747	-0.452465	1.23872		I
Gfod1			3.21	0.3	0.75	1.31	0.85	3.47		2.72		1.15542	-0.997585	-0.664645	-0.250321	-0.590659	1.34779		I
Pira2			6.08	2.49	3.19	4.03	2.87	5.86		2.67		1.28911	-1.03258	-0.579886	-0.0366471	-0.786834	1.14684		I
P2ry2			2.56	0.25	0	1.46	0.4	2.67		2.67		1.12509	-0.819269	-1.0297	0.199206	-0.693011	1.21768		I
Gm5150			2.91	0.28	0	1.44	0.4	2.64		2.64		1.29441	-0.791985	-1.01411	0.128251	-0.696788	1.08022		I
Hdac4			3.59	0.97	0.89	1.73	1.49	3.53		2.64		1.272	-0.868884	-0.934255	-0.247863	-0.443975	1.22297		I
Lass6			4.27	0.49	1.76	2.11	1.7	4.36		2.6		1.17803	-1.26641	-0.445129	-0.218792	-0.483929	1.23623		I
5430421N21Rik			2.4	0.23	0	0.97	0.24	2.6		2.6		1.14958	-0.730761	-0.93006	-0.0895399	-0.722096	1.32288		I
Stx11			5.67	2.8	3.54	4.17	3.62	6.11		2.57		1.03926	-1.1674	-0.598439	-0.114049	-0.536929	1.37756		I
Rab11fip4			2.69	0.26	0	0.41	0.84	2.56		2.56		1.31056	-0.726537	-0.944498	-0.60079	-0.240316	1.20158		I
Slc41a3			4.48	2.8	1.91	3.88	2.91	4.47		2.56		1.03491	-0.587468	-1.44694	0.455489	-0.481241	1.02525		I
Pira11			5.35	2	2.65	2.8	2.68	5.09		2.55		1.35512	-1.00723	-0.548866	-0.443089	-0.527711	1.17178		I
Tlr8			2.96	0.28	0.48	1.22	0.92	3.03		2.55		1.21403	-0.986825	-0.822583	-0.214884	-0.461248	1.27151		I
Sipa1l2			3.72	0.33	0.86	1.83	1.6	3.4		2.54		1.30104	-1.2002	-0.809154	-0.0934585	-0.263159	1.06493		I
Pdlim7			6.63	2.79	3.92	4.38	3.52437	6.45		2.53		1.27466	-1.15535	-0.440268	-0.149173	-0.690627	1.16075		I
Krt86			2.67	0.26	0	0.72	0.13	2.5		2.5		1.33359	-0.646255	-0.859847	-0.26836	-0.753051	1.19393		I
Dusp1			8.45	6.08	6.16	7.6	7.71	8.65018		2.49018		0.915044	-1.23575	-1.16315	0.143662	0.243488	1.09671		I
Mov10			5.11	2.23	2.52	3.08	2.61	4.99		2.47		1.30763	-0.925163	-0.700333	-0.266178	-0.630558	1.2146		I
Ndst1			5.12	1.53	2.62	3.03	2.74	5.09		2.47		1.21912	-1.26056	-0.507678	-0.224484	-0.424792	1.1984		I
Ier3			5.83	2.6	3.31	4.13	4.52	5.76		2.45		1.13545	-1.35663	-0.808832	-0.176168	0.124732	1.08144		I
Camk1d			3.53	0.74	1.06	1.36	1.05	3.49		2.43		1.29136	-0.881243	-0.632055	-0.398441	-0.639842	1.26022		I
Etohi1			3.14	0.74	0.95	1.35	1.92	3.38		2.43		1.09472	-1.04712	-0.859712	-0.502738	0.00594957	1.3089		I
Lins			2.66	0.25	0.148835	1.38	0.37	2.56		2.41117		1.23646	-0.844656	-0.932016	0.131137	-0.741032	1.15011		I
Gla			3.16	0.29	0	1.34	0.36	2.41		2.41		1.4767	-0.753893	-0.979284	0.0621768	-0.699488	0.893791		I
P2ry13			3.81	1.22	1.38	2.15	1.27	3.78		2.4		1.2537	-0.852519	-0.722404	-0.0962302	-0.811858	1.22931		I
Gm19897			2.52	0.25	0	0.88	0.2	2.38		2.38		1.30729	-0.695552	-0.916129	-0.139699	-0.739668	1.18376		I
Gspt2			2.26	0.22	0	0	0	2.38		2.38		1.23577	-0.502832	-0.690329	-0.690329	-0.690329	1.33804		I
Zswim6			2.8	0.27	0.41	0.56	0.04	2.79		2.38		1.28344	-0.678554	-0.569985	-0.453662	-0.856916	1.27568		I
Gm10345			2.37	0.23	0	0	0	2.1		2.37		1.40263	-0.489154	-0.692476	-0.692476	-0.692476	1.16395		I
Gm19705			3.56	0.32	1.73	1.89	2.68	3.37		2.36		1.07875	-1.60639	-0.437855	-0.305256	0.349456	0.921292		I
Megf9			5.92	3.26	3.61	4.15	3.92	5.97		2.36		1.22748	-1.0269	-0.730274	-0.272617	-0.467545	1.26986		I
Lyst			4.48	1.44	2.13	2.57	2.09	4.48		2.35		1.24048	-1.09454	-0.564552	-0.226589	-0.595276	1.24048		I
Gm14548			2.97	0.28	0	0.62	0.07	2.28		2.35		1.52473	-0.596747	-0.81757	-0.328605	-0.762364	0.980558		I
Gm1673			0.04	0	0	0	0	2.35		2.35		-0.374727	-0.416557	-0.416557	-0.416557	-0.416557	2.04096		I
Mcf2l			2.98	0.28	0.4	0.96	1.1	2.75		2.35		1.33932	-0.966419	-0.863942	-0.385714	-0.266157	1.14291		I
2210403K04Rik			5.22	2.18	3.73	2.9	3.37	5.34		2.32		1.1297	-1.27189	-0.0473998	-0.703097	-0.331799	1.2245		I
Nek6			2.39	0.23	0	1.03	0.26	2.3		2.3		1.26287	-0.750265	-0.964627	-0.00466003	-0.722305	1.17899		I
Dab2ip			3.94	0.65	1.53	2	1.26	3.82		2.29		1.26721	-1.12883	-0.487947	-0.145656	-0.684583	1.17981		I
Bmpr1a			2.38	0.23	0.07	0.94	0.23	2.31		2.24		1.2708	-0.748083	-0.898325	-0.0813814	-0.748083	1.20507		I
Plekhm3			2.58	0.55	0.83	0.35	0	2.36		2.23		1.34885	-0.51596	-0.258746	-0.699685	-1.0212	1.14675		I
Ccl2			1.93	0.17	0	0.28	0	2.22		2.22		1.13704	-0.58318	-0.749338	-0.475666	-0.749338	1.42048		I
Rel			2.31	0.22	1.14	0.12	1.18	2.14		2.19		1.22093	-1.04729	-0.0488372	-1.15581	-0.00542636	1.03643		I
Tmem181d-ps			1.85	0.16	0	1.08	0.27	2.17		2.17		1.00111	-0.821376	-0.993918	0.170745	-0.702752	1.34619		I
Tnfaip3			4.33	1.83	2.66	2.83	4	4.27		2.17		0.98278	-1.44984	-0.642213	-0.476794	0.661674	0.924397		I
Bmpr2			2.59	0.59	0.41	0.72	0.14	2.56		2.15		1.28439	-0.522491	-0.685111	-0.405044	-0.92904	1.25729		I
Slc37a3			2.42	0.24	0.1	1.01	0.26	2.25		2.15		1.30929	-0.769047	-0.902518	-0.0349567	-0.74998	1.14722		I
Gcnt1			4.06	2.11	2.9	1.91	2.24	4.29		2.15		1.10727	-0.783978	-0.017781	-0.977952	-0.657895	1.33034		I
2410131K14Rik			2.62	0.25	0.63	1	0.25	2.75		2.12		1.19481	-0.872121	-0.540715	-0.21803	-0.872121	1.30818		I
Sik1			5.78	2.43	3.7	3.67	3.48	5.62		2.11		1.26715	-1.27982	-0.314253	-0.337061	-0.481516	1.1455		I
Kcnj2			1.96	0.18	0	0.95	0.23875	2.08		2.08		1.14357	-0.779407	-0.973865	0.0524406	-0.715938	1.2732		I
Cpeb2			1.77	0.14	0	0.15	0	2.07		2.07		1.12563	-0.570618	-0.716308	-0.560212	-0.716308	1.43782		I
Tmem104			2.95	0.928082	0.83	1.9	0.79	2.9		2.07		1.20717	-0.771346	-0.867322	0.179711	-0.906464	1.15825		I
Slc2a1			4.2	1.56735	2.08	2.27	1.8	4.14		2.06		1.28945	-0.938351	-0.504536	-0.343755	-0.741478	1.23867		I
Ldlr			4.06	1.79	1.86	3.05	3.3	3.91373		2.05373		1.08468	-1.22862	-1.15728	0.0554146	0.310183	0.935623		I
Agpat9			2.91	0.83	1.38	0.86	1.34	2.72		2.05		1.35016	-0.92073	-0.320254	-0.887976	-0.363925	1.14272		I
Gpr77			2.11	0.2	0	0.82	0.17	2.05		2.05		1.2667	-0.719123	-0.927062	-0.0745116	-0.750314	1.20431		I
Slc37a2			3.67	1.43	1.58	1.62	1.14	3.37		2.05		1.40811	-0.646721	-0.509121	-0.472427	-0.912748	1.13291		I
Abtb2			3.5	0.93	1.67	2.24	2.38	3.71		2.04		1.03048	-1.38809	-0.69169	-0.155277	-0.0235269	1.2281		I
Cd300ld			2.24	0.22	0	1.15	0.3	2.04		2.04		1.28216	-0.792574	-1.01854	0.162623	-0.710407	1.07674		I
Gabbr1			3.93	0.57	1.82	2.17	2.17	3.85		2.03		1.17808	-1.44046	-0.466297	-0.193533	-0.193533	1.11574		I
Bend4			1.8	0.15	0	0	0	2.02		2.02		1.1721	-0.526843	-0.681292	-0.681292	-0.681292	1.39862		I
Xylt1			2.76	0.27	0.75	1.18	1.04	2.77		2.02		1.22889	-1.12793	-0.6736	-0.266601	-0.399112	1.23835		I
Cbl			3.92	2.51	2.56	1.91	2.89	3.98		2.01		1.15674	-0.545176	-0.484824	-1.2694	-0.086504	1.22916		I
Ctbs			2.26	0.65	0.5	1.21	0.32	2.51		2.01		1.08601	-0.630985	-0.790953	-0.033771	-0.982915	1.35262		I
Clip2			2.96	0.83	0.89	1.28	1.21	2.89		2		1.30573	-0.861444	-0.800397	-0.40359	-0.474811	1.23451		I
Mef2a			3.98	2.42	2.53	1.98	2.57	3.83		2		1.33725	-0.567872	-0.433537	-1.10521	-0.384687	1.15406		I
Slco3a1			2.2	0.21	0	0.79	1.36	2		2		1.20956	-0.96546	-1.19498	-0.331535	0.29146	0.990963		I
Arl4c			2.05	0.19	0.8	0.05	1.41	2.2564		2		0.99029	-1.00329	-0.349484	-1.15335	0.304325	1.21151		I
Hip1			3.08	0.29	0.92	1.29	0.72	2.91		1.99		1.31233	-1.05751	-0.522383	-0.208104	-0.692263	1.16793		I
Pten			5.93	3.34	4.21	4.25	3.41	6.2		1.99		1.11422	-0.987111	-0.281259	-0.248806	-0.930318	1.33328		I
5330426P16Rik			2.06	0.2	0.2	0.07	0	1.93		1.99		1.35256	-0.558146	-0.558146	-0.69169	-0.763598	1.21902		I
Ccdc126			2.27	0.22	0.36	1.03	0.26	2.34		1.98		1.19762	-0.865505	-0.724609	-0.05032	-0.825249	1.26807		I
Ralgps1			1.96681	0.18	0.31	0	0	1.96		1.96681		1.28487	-0.580627	-0.444902	-0.768554	-0.768554	1.27776		I
2310028H24Rik			1.78	0.15	0	0.71	0.13	1.95		1.95		1.13923	-0.730179	-0.90221	-0.0879273	-0.753116	1.3342		I
Spatc1			1.95	0.18	0	0	0	1.62		1.95		1.46045	-0.490491	-0.688892	-0.688892	-0.688892	1.09672		I
Rap2a			4.14	1.99	2.22	3	2.53	4.16		1.94		1.19539	-1.07234	-0.829742	-0.00703171	-0.502767	1.21649		I
Cdk5r1			2.55	0.25	0.72	0.91	0.22	2.63		1.91		1.21578	-0.876211	-0.448717	-0.275901	-0.903498	1.28855		I
F2rl2			1.91	0.17	0.97	0	0	1.69		1.91		1.29683	-0.717889	0.208419	-0.914729	-0.914729	1.0421		I
A130040M12Rik			6.6	4.47	5.65	4.69	3.91	6.77		1.91		1.06146	-0.74486	0.255825	-0.558291	-1.21976	1.20563		I
Tgm3			1.9	0.17	0	0	0	1.64		1.9		1.42681	-0.499105	-0.688357	-0.688357	-0.688357	1.13737		I
Sc4mol			3.9	2.09	2.2	3.05	2.5	4.1		1.9		1.07198	-1.02185	-0.8946	0.0886888	-0.547557	1.30334		I
Svil			5.17	2.82	3.14	3.82	3.22	5.03		1.89		1.29101	-1.03677	-0.719794	-0.0462253	-0.640551	1.15233		I
Lyve1			1.78	0.15	0	0	0	1.88		1.88		1.23383	-0.522627	-0.684265	-0.684265	-0.684265	1.34159		I
Prr7			0.5	0	0	0	0	1.88		1.88		0.137101	-0.526291	-0.526291	-0.526291	-0.526291	1.96806		I
P2ry6			1.76	0.14	0.04	1.01	1.17	1.91		1.87		0.959509	-1.0993	-1.22639	0.00635436	0.209694	1.15014		I
Kif1c			3.92	1.64	1.78	2.16	2	3.64		1.86		1.40564	-0.889012	-0.748112	-0.365669	-0.526697	1.12384		I
Ttc39b			1.87	0.16	0.04	0.01	0	1.77		1.86		1.34235	-0.526377	-0.657515	-0.6903	-0.701228	1.23307		I
1700096K18Rik			2.23	1.41	0.29	0.37	1.85	1.96		1.86		1.0522	0.0698807	-1.27183	-1.17599	0.596981	0.728756		I
Numb			5.76	3.36	3.65	4.11	3.65	5.5		1.85		1.37728	-0.947787	-0.666842	-0.221204	-0.666842	1.1254		I
Pmaip1			1.62	0.11	0	0.8	0.16	1.85		1.85		1.06441	-0.797281	-0.932901	0.0534261	-0.735636	1.34798		I
Arhgap24			2.15	0.2	0.33	0.3	0	2.09		1.85		1.31219	-0.648554	-0.517838	-0.548003	-0.849656	1.25186		I
Il15			2	0.19	0	0.92	0.22	1.84		1.84		1.29529	-0.764276	-0.980474	0.0663764	-0.73014	1.11323		I
Gm7609			2.59	0.25	0.63	0.75	1.33	2.03		1.84		1.47522	-1.1268	-0.704249	-0.570812	0.0741314	0.852512		I
Mtmr6			5.5	3.46	3.7	4.16	3.67	5.54		1.84		1.23124	-0.930939	-0.676565	-0.189014	-0.708362	1.27364		I
Samd8			2.55	0.79	0.73	1.15	0.99	2.57		1.84		1.26	-0.780739	-0.85031	-0.363314	-0.548836	1.28319		I
E330009J07Rik			1.74	0.13	0	0.39	0	1.82		1.82		1.2265	-0.636393	-0.786814	-0.335553	-0.786814	1.31907		I
5031439G07Rik			5.31	2.69	3.73	3.49	3.39	5.18		1.82		1.27981	-1.2132	-0.22361	-0.451977	-0.54713	1.15611		I
1700066J24Rik			1.91	0.17	0	0.76	0.15	1.81		1.81		1.28805	-0.731057	-0.928327	-0.0464163	-0.754265	1.17201		I
Farp1			2.02	0.19	0	0.21	0	1.72		1.81		1.44049	-0.541537	-0.747321	-0.519875	-0.747321	1.11557		I
Rbm47			1.81	0.16	0	0	0	1.74		1.81		1.32649	-0.510187	-0.688289	-0.688289	-0.688289	1.24857		I
Efcab4b			1.76	0.14	0.28	0.6	1.22	2.09		1.81		0.926808	-1.08853	-0.914367	-0.516275	0.255028	1.33734		I
Camta2			4.88	2.18	2.82	3.36	2.69	4.62		1.8		1.32761	-1.136	-0.552032	-0.0593092	-0.67065	1.09038		I
Fam102a			3.22	0.63	1.48	1.84	1.91	3.28		1.8		1.12816	-1.39075	-0.564081	-0.213962	-0.145883	1.18651		I
Abca13			1.77	0.148835	0	0.86	0.19	1.79		1.79		1.19157	-0.78592	-0.967468	0.0815567	-0.735707	1.21597		I
Tmem38a			2.16	0.21	0	0.92	0.22	1.79		1.79		1.40523	-0.741142	-0.97229	0.0403592	-0.730135	0.997973		I
Pdlim5			3.79	2.18	1.97	2.48	2.14	3.75		1.78		1.28941	-0.647713	-0.900381	-0.286758	-0.69584	1.24128		I
Guca1a			1.77	0.15	0	0	0	1.72		1.77		1.31628	-0.516707	-0.686428	-0.686428	-0.686428	1.25971		I
Gnai2			9.77	8.32	8.14	9.03	8.64	9.91		1.77		1.08146	-0.874613	-1.11744	0.0831894	-0.442927	1.27032		I
Celsr3			1.74	0.13	0	0	0	1.76		1.76		1.27763	-0.534691	-0.681027	-0.681027	-0.681027	1.30014		I
Hsd17b7			1.92	0.77	0.19	0.82	1.12	1.94		1.75		1.14758	-0.51593	-1.35492	-0.443604	-0.00964356	1.17651		I
Actb			12.14	10.86	11.21	11.48	11.09	12.96		1.75		0.654878	-0.967557	-0.523902	-0.181677	-0.676001	1.69426		I
4933416M07Rik			1.76	0.14	0.26	0.02	0	1.46		1.74		1.46272	-0.591853	-0.439662	-0.744044	-0.769409	1.08225		I
Adam19			5.07	2.42	3.92	3.35	2.85	4.9		1.72		1.22061	-1.23295	0.155855	-0.371892	-0.834828	1.06321		I
Ghdc			2.93	0.28	0.81	1.43	0.96	2.53		1.72		1.39	-1.16798	-0.656388	-0.0579166	-0.511596	1.00389		I
9930111J21Rik1			2.06	0.83	1.82	0.35	0.928082	1.81		1.71		1.10439	-0.682228	0.755783	-1.37945	-0.539761	0.741258		I
Mllt4			1.98	0.19	0	0.32	0	1.7		1.7		1.42887	-0.566715	-0.778537	-0.421785	-0.778537	1.11671		I
Spp1			3.29	0.82	1.42	1.59	0.94	3.01		1.7		1.37023	-0.971964	-0.403009	-0.241806	-0.858173	1.10472		I
Ptpn12			5.3	3.73	3.85	4.24	4.04	5.54		1.69		1.09713	-0.92933	-0.774442	-0.271055	-0.529202	1.4069		I
Cfh			1.9	0.17	0	0.22	0.91	1.66		1.68		1.33476	-0.783711	-0.991885	-0.722484	0.122455	1.04087		I
Agap1			3.72	2.53	1.95	3.05	2.62	3.62		1.67		1.17931	-0.564016	-1.4137	0.197772	-0.432168	1.03281		I
Gk5			1.75	0.13	0	0.4	0	1.67		1.67		1.31845	-0.638087	-0.795093	-0.311998	-0.795093	1.22183		I
Gyk			1.56735	1.42	0.26	0.9	0.98	1.93		1.67		0.664001	0.41385	-1.55545	-0.468939	-0.333125	1.27966		I
Nrg1			1.81	0.16	0	0.14	0	1.25		1.67		1.61315	-0.516209	-0.722692	-0.542019	-0.722692	0.89046		I
Zyg11b			2.62	0.71	0.96	1.39	0.69	2.63		1.67		1.23455	-0.870796	-0.595228	-0.12125	-0.892842	1.24557		I
Ankrd13d			3.21	0.85	1.95	1.55	2.15	3.34		1.66		1.07603	-1.37753	-0.23392	-0.649777	-0.0259911	1.21118		I
Gm13363			5.42	4.42	4.36	4.49	4.84	6.01		1.65		0.749959	-0.760025	-0.850624	-0.654326	-0.125832	1.64085		I
Msr1			2.15	0.2	0	0.51	1.27	1.21		1.64		1.56356	-0.856235	-1.10442	-0.47155	0.47155	0.397094		I
Nlrp1b			1.78	0.15	0	0.85	0.18	1.64		1.64		1.28513	-0.782067	-0.972299	0.105685	-0.74402	1.10758		I
Aifm2			3.1	2.75	1.48	2.85	2.83	3.11		1.63		0.678173	0.103914	-1.97983	0.267988	0.235173	0.69458		I
Cdc42ep3			5.86	4.72	4.46	4.99	4.42	6.09		1.63		1.07077	-0.514524	-0.876082	-0.139061	-0.931707	1.39061		I
Cdk2ap2			8.43	7.3	6.87	7.96	7.61	8.5		1.63		1.01509	-0.745092	-1.4149	0.282979	-0.26221	1.12413		I
Aacs			3.93	2.61	2.43	2.77	2.88	4.06		1.63		1.1653	-0.718208	-0.97505	-0.489903	-0.332944	1.3508		I
Klf7			2.83	0.99	0.82	1.21	0.65	2.33		1.62		1.52208	-0.53973	-0.730223	-0.29321	-0.920716	0.961802		I
Tbc1d23			4.26	2.48	2.67	2.94	1.86	4.29		1.62		1.18952	-0.609924	-0.417848	-0.144899	-1.2367	1.21985		I
Sipa1l3			2.75	1.29	1.11	1.81	1.56	2.73		1.62		1.23067	-0.822794	-1.07596	-0.0914215	-0.443043	1.20254		I
Atg4c			1.6	0.73	0	1.29	1.24	1.61		1.61		0.844063	-0.563607	-1.74476	0.342479	0.261579	0.860243		I
Dgkh			1.53	0.09	0	0	0	1.61		1.61		1.23914	-0.560217	-0.672677	-0.672677	-0.672677	1.33911		I
Ptp4a1			3.13	2.21	1.45	2.21	2.52	3.06		1.61		1.12027	-0.352083	-1.56837	-0.352083	0.144034	1.00824		I
Abhd1			2.79	1.94	1.02	1.92	1.59	2.63		1.61		1.23056	-0.0634308	-1.46398	-0.0938776	-0.596249	0.986983		I
Anks1			3.82	1.7	2.12	2.64	2.43	3.72		1.6		1.2576	-1.20722	-0.718906	-0.114327	-0.358484	1.14134		I
Dnmbp			2.18	0.75	0.47	1.08	0.28	2.07		1.6		1.28402	-0.478681	-0.823825	-0.0719049	-1.05803	1.14842		I
Tnrc18			4.13	1.68	2.49	2.65	2.28	4.09		1.6		1.23946	-1.2029	-0.39543	-0.235929	-0.604775	1.19958		I
Lmtk2			4.57	3.73	3.23	2.98	3.86	4.44		1.59		1.21233	-0.113081	-0.902018	-1.29649	0.0920427	1.00721		I
Diap2			1.24	0.02	0	0.48	0	1.59		1.59		0.978901	-0.764543	-0.793124	-0.107179	-0.793124	1.47907		I
Ms4a8a			1.5	0.09	0	0.09	0	1.59		1.59		1.23041	-0.586217	-0.702172	-0.586217	-0.702172	1.34637		I
Chst11			4	2.94	2.33	3.09	3.43	3.92		1.59		1.12923	-0.544873	-1.50827	-0.307972	0.229005	1.00288		I
Mxd1			8.27	6.44	8.01027	6.68	6.68	8.4		1.59		0.947523	-1.07667	0.660233	-0.811202	-0.811202	1.09132		I
Ccdc63			1.42	0.07	0	0	0	1.58		1.58		1.18317	-0.575305	-0.666485	-0.666485	-0.666485	1.39159		I
Gm14492			2.46	0.24	0.42	1.08	0.28	2		1.58		1.4495	-0.882306	-0.693241	0	-0.840292	0.966335		I
Pacs1			5.86	4.89	4.29	5.42	5.27	5.87		1.58		0.979324	-0.621706	-1.61203	0.253084	0.00550182	0.995829		I
Rhof			4.36	2.3	2.76	2.95	3.04	4.34		1.58		1.24419	-1.1549	-0.619182	-0.397907	-0.293092	1.22089		I
Dcun1d3			1.75	0.14	0	0.18	0	1.44		1.57		1.47133	-0.562009	-0.738821	-0.511492	-0.738821	1.07982		I
Cd86			1.69	0.13	0.04	0.79	1.06	1.6		1.56		1.14234	-1.07139	-1.19911	-0.134811	0.248336	1.01463		I
Skil			2.31	0.43	1.48	0.75	0.15	2.65		1.56		0.989902	-0.843611	0.180426	-0.531524	-1.11669	1.3215		I
Rhbdf2			5.42	4.01	3.94	4	4.28	5.49		1.55		1.22582	-0.701771	-0.797467	-0.715442	-0.332658	1.32152		I
Aph1c			1.37	0.06	0	0.65	0.088887	1.55		1.55		1.08091	-0.806615	-0.893067	0.0434932	-0.764993	1.34027		I
Syn1			1.33	0.05	0	0	0	1.55		1.55		1.13633	-0.591793	-0.659298	-0.659298	-0.659298	1.43335		I
Stk40			5.17	3.33	3.41	3.75	3.77	4.96		1.55		1.38612	-0.92199	-0.821637	-0.395139	-0.37005	1.1227		I
Gm9766			1.68	0.4	0	0.14	0	1.53		1.54		1.36219	-0.290515	-0.806986	-0.626221	-0.806986	1.16852		I
Rnf24			1.7	0.61	0.37	0.19	0	1.91		1.54		1.11614	-0.230641	-0.52718	-0.749585	-0.984345	1.37561		I
Cd164			6.73	5.11	5.63	5.82	5.09	7.16		1.53		0.946373	-0.954194	-0.344136	-0.12123	-0.977658	1.45084		I
Notch2			4.92	2.79	3.37	3.45	3.17	4.9		1.53		1.26107	-1.0679	-0.433722	-0.346249	-0.652406	1.23921		I
Gpr35			1.52	0.09	0	0.35	0	1.53		1.53		1.26482	-0.662736	-0.784051	-0.312272	-0.784051	1.27829		I
Rnf25			4.87	3.87	3.39	4.51	3.98	4.92		1.53		1.00627	-0.634386	-1.4219	0.415632	-0.453914	1.0883		I
Pqlc3			5.82	4.33307	4.6	4.76	4.88	6.12		1.52		1.02653	-1.05163	-0.678558	-0.454939	-0.287225	1.44582		I
1300018J18Rik			3.95	2.97	2.57	3.84	3.96	4.09		1.52		0.611445	-0.938252	-1.57078	0.437499	0.627258	0.83283		I
Fosl1			0.78	0	0	0	0	1.52		1.52		0.621443	-0.600554	-0.600554	-0.600554	-0.600554	1.78077		I
Tmem170b			3.29	2.1	2.03	2.31	1.81	3.55		1.52		1.07096	-0.573481	-0.670213	-0.283286	-0.974227	1.43025		I
Dennd1b			2.37	0.23	1.06	0.86	0.19	2.5		1.51		1.15063	-0.956939	-0.139519	-0.336488	-0.996333	1.27865		I
Il18r1			2.29	0.71	0.43	1.16	0.31	1.94		1.51		1.40688	-0.526051	-0.868597	0.0244675	-1.0154	0.9787		I
Prss16			0.95	0	0	0.58	0.05	1.51		1.51		0.70013	-0.82889	-0.82889	0.104617	-0.748415	1.60145		I
Fbxo10			4.21	3.43	2.54	3.83	3.67	4.05		1.51		0.985472	-0.321046	-1.81182	0.348963	0.0809595	0.717469		I
Gpr137b			2.24	0.42	0.38	1.12787	0.29	1.89		1.51		1.40265	-0.757058	-0.804524	0.0829377	-0.911322	0.987319		I
Bcl10			5.87	4.28	4.58	5.03	4.67	6.08		1.5		1.07132	-1.09861	-0.689193	-0.0750606	-0.566366	1.35791		I
Ier5			5.34	3.75	4.33	4.37	4.22	5.83		1.5		0.8972	-1.14073	-0.397331	-0.346063	-0.53832	1.52524		I
Ids			2.92	2.34	1.46748	1.51	1.72	2.96		1.49252		1.12001	0.273163	-1.00079	-0.938706	-0.632089	1.17841		I
Acap2			4.33	3.1	3.16	3.42	3.15	4.65		1.49		1.02327	-0.787694	-0.699354	-0.31655	-0.714077	1.49441		I
Btg2			7.92	7.14	7.66	6.43	7.41	7.95		1.49		0.874062	-0.484945	0.42106	-1.72199	-0.0145193	0.926332		I
Fuk			2.47	1.44	0.98	2.13	1.74	2.47		1.49		1.00239	-0.723174	-1.49381	0.432787	-0.220582	1.00239		I
Tgfbr1			2.99	1.47	1.75	1.93	1.66	3.24		1.49		1.09106	-0.939645	-0.565568	-0.32509	-0.685807	1.42505		I
Hs1bp3			2.08	0.2	0.41	0.85	0.19	1.89		1.48		1.34722	-0.868033	-0.620585	-0.102122	-0.879817	1.12334		I
Map3k2			1.02	0.57	0	0.15	0	1.48		1.48		0.794566	0.0547977	-0.882243	-0.635653	-0.882243	1.55077		I
Plekha1			1.75	0.14	0.92	0.27	0.77	1.55		1.48		1.30024	-1.16256	0.0305938	-0.963704	-0.19886	0.994298		I
Plekhn1			4.29	2.32	2.4	3.15	2.35	3.88		1.48		1.42779	-0.86833	-0.775087	0.0990712	-0.833364	0.949918		I
Rapgef2			1.98	0.19	0.58	1.01	0.8	2.06		1.48		1.1526	-1.20081	-0.688057	-0.122711	-0.39881	1.25779		I
Stim2			3.39	2.04	1.92	2.45	1.5	3.4		1.48		1.18663	-0.517571	-0.669055	0	-1.19925	1.19925		I
Atrn			3.89	2.63582	2.34	3	2.73	3.81		1.47		1.28061	-0.672434	-1.1331	-0.105327	-0.52578	1.15603		I
Trim16			1.58	0.45	0.27	1.05	1.27	1.74		1.47		0.873191	-1.02432	-1.32658	-0.0167921	0.352635	1.14187		I
Hiat1			5.14	3.8	3.91	4.33	3.87	5.38		1.47		1.06227	-0.874382	-0.715403	-0.108394	-0.773213	1.40913		I
4833418N02Rik			1.46	0.07	0	0	0	1.25		1.46		1.4353	-0.566439	-0.667246	-0.667246	-0.667246	1.13288		I
Clec4a4			0.8	0	0	0.31	0	1.46		1.46		0.625223	-0.720548	-0.720548	-0.199062	-0.720548	1.73548		I
Wdfy3			2.2	1.47	0.82	0.82	1.39	2.28		1.46		1.10216	-0.0417879	-1.06037	-1.06037	-0.167152	1.22752		I
Cnnm4			3.14	1.92	1.4	2.04	2.46	2.85		1.45		1.30745	-0.595239	-1.40622	-0.408089	0.246933	0.855168		I
Nod2			1.49	0.08	0	0.04	0	0.97		1.45		1.65158	-0.545333	-0.66998	-0.607657	-0.66998	0.841371		I
1300018I17Rik			3.64	2.47	1.99	3	2.51	3.43		1.44		1.27064	-0.587672	-1.35006	0.254128	-0.52414	0.937098		I
Clec4n			1.14	0.01	0	0.37	0	1.44		1.44		1.00994	-0.754852	-0.77047	-0.192617	-0.77047	1.47847		I
Lrsam1			2.25	0.22	0.43	1.06	0.67	1.86		1.43		1.4364	-1.05937	-0.80119	-0.026638	-0.506122	0.95692		I
Ddx60			1.3	0.04	0.03	0.51	0.01	1.46		1.43		1.11459	-0.778963	-0.793991	-0.0726364	-0.824048	1.35504		I
Lsm10			4.59	3.87	3.09	4.19	4.11	4.52		1.43		0.968195	-0.351238	-1.78062	0.235177	0.088573	0.839916		I
3110043O21Rik			2.21	1.85	0.94	1.41	1.67	2.36		1.42		0.897496	0.210052	-1.52765	-0.630157	-0.13367	1.18393		I
Errfi1			0.36	0	0	0	0	1.42		1.42		0.111336	-0.521523	-0.521523	-0.521523	-0.521523	1.97476		I
Fchsd1			1.94	0.18	0.65	0.96	1.12	2.07		1.42		1.07085	-1.32495	-0.685161	-0.263175	-0.0453749	1.24781		I
Zfand3			5.73	3.8	4.13	4.68	4.25	5.55		1.42		1.31643	-1.12656	-0.708849	-0.012658	-0.556953	1.08859		I
Atrnl1			1.99	0.52	0.53	0.58	1.45	1.83		1.41		1.22158	-0.916186	-0.901643	-0.82893	0.436279	0.988899		I
Lrch4			6.56	5.5	5.01	5.94	5.66	6.42		1.41		1.22004	-0.597161	-1.43719	0.157148	-0.322867	0.98003		I
Aim1			2.05	1.24	0.86	0.65	1.82	1.87		1.4		1.08961	-0.300286	-0.952335	-1.31268	0.694948	0.780743		I
Entpd7			1.74	0.44	0.41	0.34	0.93	1.49		1.4		1.4063	-0.748736	-0.798468	-0.914508	0.0635459	0.991869		I
Gng2			3.58	1.45	2.7	2.18	2	3.85		1.4		1.0177	-1.25611	0.0782846	-0.476824	-0.668977	1.30593		I
4932438A13Rik			2.45	2.08	1.63	1.06	2.1	2.36		1.39		0.967973	0.256417	-0.608989	-1.70517	0.294879	0.794891		I
Rhov			1.07	0	0	0.49	0	1.39		1.39		0.946516	-0.804675	-0.804675	-0.00272771	-0.804675	1.47024		I
S100a7a			0.53	0	0	0	0	1.39		1.39		0.371394	-0.565933	-0.565933	-0.565933	-0.565933	1.89234		I
Fndc3b			1.68	0.13	0.19	0.52	0.02	1.57		1.38		1.33063	-0.742213	-0.661974	-0.220658	-0.889319	1.18353		I
Crtac1			1.07	0	0	0	0	1.38		1.38		1.03363	-0.637883	-0.637883	-0.637883	-0.637883	1.5179		I
Plin5			1.38	0.06	0	0	0	1.31		1.38		1.34049	-0.579345	-0.66661	-0.66661	-0.66661	1.23868		I
Zfp784			1.38	0.69	0.76	0	0.75	1.04		1.38		1.33444	-0.175008	-0.021876	-1.68445	-0.0437521	0.590653		I
Chm			1.44	0.78	0.37	0.52	0.01	1.74		1.37		0.95402	-0.0454295	-0.6663	-0.439152	-1.21145	1.40832		I
Fry			1.93	0.18	0.69	0.56	1.008	1.67		1.37		1.36912	-1.22484	-0.46889	-0.661584	0.00247216	0.983728		I
Abhd2			4.59268	3.95	3.44	3.23	4.02	4.53		1.36268		1.1421	-0.0188706	-0.940169	-1.31953	0.107582	1.02888		I
Arl10			1.74	1.54	1.22	0.84	0.18	1.62		1.36		0.928768	0.591034	0.0506601	-0.591034	-1.70556	0.726128		I
Gcap14			1.36	0.45	0.58	0	0	1.16		1.36		1.34416	-0.247838	-0.0204102	-1.03509	-1.03509	0.99427		I
Scaper			1.58	0.47	0.37	0.63	0.07	1.72		1.35		1.13771	-0.495298	-0.642416	-0.259909	-1.08377	1.34368		I
Ndel1			6.1	4.16	4.86	4.96	4.9	6.21		1.35		1.13153	-1.30304	-0.424586	-0.299093	-0.374389	1.26958		I
Triobp			6.72	5.67	5.4	5.87	6.18	6.75		1.35		1.11977	-0.771532	-1.25787	-0.411283	0.147101	1.17381		I
Rnf111			4.16	3.24	3.64	2.82	3.38	3.92		1.34		1.30829	-0.592172	0.234114	-1.45977	-0.302972	0.812515		I
1700055N04Rik			3.11	1.75	1.36	2.43	2.42	2.7		1.34		1.27802	-0.854625	-1.46619	0.211696	0.196015	0.635088		I
Map3k11			5.53	4.22	4.17	4.57	4.47	5.51		1.34		1.26879	-0.848553	-0.929368	-0.282851	-0.44448	1.23646		I
Ttll3			2.69	1.14	1.46	1.35	2	2.52		1.34		1.28606	-1.11562	-0.619786	-0.790228	0.216925	1.02265		I
Ythdf3			3.98	2.85	3.32	2.64	2.79	3.95		1.34		1.21807	-0.680437	0.109206	-1.03326	-0.781242	1.16766		I
Ndfip2			3.7	2.53	2.62	3.06	2.57	3.95		1.33		1.01516	-0.875141	-0.729733	-0.0188492	-0.810515	1.41907		I
Nfat5			1.94	1.42	1.34	0.61	1.07	1.95		1.33		1.06952	0.0613925	-0.0937043	-1.50896	-0.617156	1.08891		I
Nfic			4.25	2.68	2.65	3.16	2.88	3.98		1.33		1.43095	-0.853721	-0.897378	-0.155222	-0.56268	1.03805		I
Pabpc1l			1.33	0.05	0	0	0	1.13		1.33		1.44209	-0.582636	-0.661727	-0.661727	-0.661727	1.12573		I
Kbtbd7			3.78	3.35	2.85	2.48	3.05	4.18		1.33		0.799473	0.109627	-0.69252	-1.28611	-0.371661	1.44119		I
Dock11			3.96	2.11	2.82	2.89	2.29	4.14		1.32		1.09707	-1.09707	-0.254995	-0.171973	-0.883586	1.31055		I
Mctp2			2.15	0.73	1.41	0.83	0.18	2.11		1.32		1.14996	-0.634676	0.219937	-0.508997	-1.32591	1.09969		I
Parp4			3.56	1.76	2.42	2.24	1.93	3.44		1.32		1.30777	-1.0423	-0.180607	-0.415614	-0.820348	1.1511		I
Usp22			4.63	2.85	3.39	3.32	3.4	4.52		1.31		1.31327	-1.16041	-0.409963	-0.507243	-0.396066	1.16041		I
Ttc7			6.21	5.33	4.90226	5.68	5.44	6.21		1.30774		1.12665	-0.578957	-1.408	0.0994098	-0.365756	1.12665		I
Abt1			2.45	2.24	0.86	1.95	1.85	2.16		1.3		0.948714	0.573987	-1.88851	0.0565065	-0.121935	0.431234		I
Slc25a24			5.25	4.38	4.28	4.39	4.48	5.58		1.3		0.956769	-0.633784	-0.816606	-0.615501	-0.450961	1.56008		I
Snx27			4.09	3.3	2.87	3.32	3.26	4.17		1.3		1.14336	-0.391917	-1.22758	-0.353049	-0.469653	1.29883		I
Vps37c			4.98	3.61	3.36	4.26	3.99	4.65		1.29		1.36287	-0.864325	-1.27075	0.192373	-0.246563	0.826393		I
2900008C10Rik			1.29	0.04	0	0	0	1.26		1.29		1.31345	-0.599341	-0.66055	-0.66055	-0.66055	1.26754		I
A530032D15Rik			2.91	1.39	1.74	1.92	1.03	3.03		1.29		1.12012	-0.757729	-0.325329	-0.102952	-1.20248	1.26837		I
Lnpep			2.8	2.85	2.14	1.51	2.39	2.88		1.29		0.690672	0.783587	-0.535813	-1.70655	-0.0712352	0.839337		I
Prex1			6.15	5.3	4.83	4.95	5.77	6.11		1.28		1.0973	-0.379279	-1.19574	-0.987284	0.437184	1.02782		I
Rnf128			0.7	0	0	0	0	1.28		1.28		0.681225	-0.607579	-0.607579	-0.607579	-0.607579	1.74909		I
2010002N04Rik			4.16	2.5	2.97	3.04	2.78	4.25		1.28		1.187	-1.06063	-0.424251	-0.329471	-0.681509	1.30886		I
Midn			5.72	3.87	4.44	4.58	4.45	5.72		1.28		1.22124	-1.22565	-0.471744	-0.286573	-0.458517	1.22124		I
Raf1			6.49	5.09	5.05	5.76	5.27	6.32		1.27		1.31249	-0.910275	-0.973782	0.153477	-0.624491	1.04258		I
Slc35e1			4.76	3.56	3.42	3.69	3.79	4.69		1.27		1.32039	-0.724082	-0.962604	-0.502598	-0.332226	1.20112		I
Foxj2			3.34	2.45	1.93	2.25	2.67	3.2		1.27		1.27938	-0.347262	-1.29766	-0.7128	0.0548308	1.02351		I
Ceacam16			1.27	0.03	0	0	0	1.08		1.27		1.44116	-0.605068	-0.654574	-0.654574	-0.654574	1.12763		I
Clip1			3.82	2.74	2.61	3.2	2.67	3.88		1.27		1.15205	-0.714273	-0.938924	0.0806438	-0.835239	1.25574		I
Strn			3.61	3.04	2.66	2.34	3.08	3.56		1.27		1.13202	-0.0167956	-0.782675	-1.42763	0.0638232	1.03125		I
Tcea2			1.67	0.12	1.24	0.41	0	2.12		1.26		0.846982	-0.919147	0.357024	-0.58871	-1.05588	1.35973		I
Smad3			3.28	1.84	2.2	2.4	2.2	3.46		1.26		1.09763	-1.10784	-0.556473	-0.250158	-0.556473	1.37331		I
Mterfd2			2.11	1.47	0.75	1.8	0.96	2		1.25		1.06326	-0.0804149	-1.36705	0.509294	-0.991783	0.866693		I
Xkr8			1.11	0	0	0	0	1.25		1.25		1.17303	-0.6438	-0.6438	-0.6438	-0.6438	1.40218		I
Zfp652			3.55	2.56	2.17	2.96	2.8	3.42		1.25		1.22968	-0.67248	-1.42182	0.0960686	-0.211351	0.9799		I
1810043G02Rik			2.1	1.05	1.01	1.55	1.17	2.25		1.24		1.06527	-0.868797	-0.942475	0.0521892	-0.64776	1.34157		I
4933439K11Rik			1.24	0.03	0	0	0	0.7		1.24		1.73427	-0.567522	-0.624591	-0.624591	-0.624591	0.707024		I
Gm15706			1.26	1.29	0	0.59	0.05	1.13		1.24		0.907903	0.958342	-1.21054	-0.218569	-1.12647	0.689334		I
Itpr2			2.53	1.71	2.04	1.29	1.51	2.22		1.24		1.393	-0.373381	0.337479	-1.27811	-0.804204	0.72522		I
Ncoa3			3.92	1.96	2.79	2.68	2.57	3.83		1.24		1.25456	-1.3024	-0.219603	-0.363106	-0.506608	1.13715		I
Mapk3			7.93	6.98	6.65	7.54	7.13	7.89		1.24		1.11421	-0.721336	-1.35894	0.360668	-0.431513	1.03692		I
Map2k4			4.99	4.2	3.71	4.47	4.21	4.94		1.23		1.16623	-0.450125	-1.45267	0.102301	-0.429664	1.06393		I
Ranbp9			5.23	4.07	4.18	4.67	4.26	5.41		1.23		1.0415	-0.994693	-0.801606	0.0585114	-0.661178	1.35746		I
Pyroxd2			1.48	1.06	0	1.11	0.29	1.23		1.23		1.06411	0.341317	-1.48287	0.427363	-0.983796	0.633875		I
Slc35f5			1.23	0.02	0	0.37	0	1.23		1.23		1.25508	-0.756371	-0.789619	-0.174547	-0.789619	1.25508		I
Zfp518a			1.44	0.68	0.58	0.52	0.83	1.81		1.23		0.880495	-0.56377	-0.753805	-0.867826	-0.278718	1.58362		I
Uckl1			4.65	3.3	3.45	3.98	3.86	4.68		1.23		1.13884	-1.1789	-0.92137	-0.0114456	-0.217466	1.19034		I
1810006J02Rik			1.22	0.02	0	0	0	0.92		1.22		1.54083	-0.609166	-0.645	-0.645	-0.645	1.00333		I
Lyrm1			1.44	0.07	0	0.22	1.12	0.9		1.22		1.34074	-0.913019	-1.02817	-0.666257	0.814314	0.452397		I
Cdc42se2			5.65	3.86	4.42	4.58	4.17	5.64		1.22		1.22902	-1.13651	-0.396457	-0.185013	-0.726837	1.2158		I
Foxn2			3.77	3.17	2.95	2.77	3.23	4.17		1.22		0.808715	-0.328541	-0.745534	-1.08671	-0.214815	1.56689		I
Rlf			4.01	3.33	4.07	2.79	3.08	4.03		1.22		0.820737	-0.396938	0.928179	-1.36392	-0.844613	0.856551		I
Rdh5			1.24774	0.03	0	0.03	0	0.29		1.21774		1.9891	-0.478887	-0.539687	-0.478887	-0.539687	0.0480525		I
AI463170			1.21	0.02	0	0	0	0.95		1.21		1.50857	-0.611744	-0.64738	-0.64738	-0.64738	1.04531		I
Arhgap26			1.54	0.1	0.46	0.33	0	1.64		1.21		1.18788	-0.797283	-0.300992	-0.480208	-0.935142	1.32574		I
Diap1			6.02	4.45	4.76	5.14	4.75	5.97		1.21		1.25658	-1.0967	-0.632036	-0.0624542	-0.647025	1.18163		I
Mag			1.28	0.04	0.08	0.65	0.09	1.29		1.21		1.18707	-0.891004	-0.82397	0.131277	-0.807211	1.20383		I
Nab1			3.49	2.93	2.44	2.87	3.46	3.65		1.21		0.748931	-0.449359	-1.49786	-0.577747	0.684737	1.0913		I
Stam2			2.23	1.61	1.37	1.93	1.26	2.58		1.21		0.779267	-0.428597	-0.896157	0.194817	-1.11046	1.46113		I
Aff4			2.43	2	2.12	1.23	1.827	2.52		1.2		0.875688	-0.0453386	0.211692	-1.69462	-0.415884	1.06846		I
Gcc1			3.56	3.28	3.07	2.36	3.27	3.39		1.2		0.961374	0.29672	-0.20177	-1.88714	0.272983	0.557835		I
Maea			6.53	5.55	5.26	5.82	5.57	6.46		1.2		1.27953	-0.606094	-1.16409	-0.0865849	-0.567612	1.14484		I
Btbd19			1.97	0.18	0.74	0.86	0.19	1.94		1.2		1.23026	-0.994146	-0.298244	-0.149122	-0.981719	1.19297		I
Gpc2			1.71	0.13	0.11	0.73	0.14	1.31		1.2		1.48118	-0.809454	-0.838449	0.060407	-0.794956	0.901272		I
Ccdc88c			4.93	4.42	4.74	3.73	4.78	4.85		1.2		0.790276	-0.34505	0.367311	-1.88108	0.456356	0.612185		I
Cdc14a			3.11	1.88	2.1	1.99	2.21	3.3		1.2		1.1084	-0.901425	-0.541944	-0.721685	-0.362204	1.41886		I
Hist1h1c			6.98	5.44	7.41	5.79	6.32	7.12		1.19		0.59667	-1.35838	1.14256	-0.914047	-0.241207	0.774401		I
Phf1			5.26	3.88	3.84	4.1	4.16	5.03		1.19		1.4435	-0.815892	-0.881381	-0.455699	-0.357464	1.06694		I
1700020O03Rik			3.91	3.03	3.25	2.72	3.43	3.73		1.19		1.28043	-0.713866	-0.215293	-1.4164	0.19263	0.872502		I
Gm8439			1.66	0.12	0.19	0.47	0	0		1.19		1.96471	-0.449375	-0.339644	0.0992804	-0.637485	-0.637485		I
Ifrd1			4.73	3.75	3.89	3.66	3.83	5.08		1.19		0.963311	-0.683279	-0.448052	-0.834496	-0.548863	1.55138		I
Klhl28			1.66	0.8	0.71	0.47	1.26	1.59		1.19		1.17259	-0.571088	-0.753566	-1.24017	0.361576	1.03066		I
Pikfyve			1.63	1.34	0.62	0.67	1.54	1.81		1.19		0.714393	0.141562	-1.28064	-1.18188	0.536618	1.06994		I
Plk2			0.75	0	0	0.22	0	1.19		1.19		0.780187	-0.720173	-0.720173	-0.280067	-0.720173	1.6604		I
Zfyve16			0.96	0	0	0.43	0	1.19		1.19		0.996917	-0.80882	-0.80882	0	-0.80882	1.42954		I
Mcl1			7.23	5.86	6.33	6.48	6.03	7.52		1.19		0.987596	-1.07806	-0.369406	-0.143239	-0.82174	1.42485		I
Zcchc2			3.37	1.7	2.19	2.19	1.44	3.32		1.18		1.23652	-0.82503	-0.220145	-0.220145	-1.14599	1.17479		I
Adat2			1.94	1.66	0.938071	1.72	0.48	1.69		1.18		0.944746	0.450597	-0.823478	0.556486	-1.63189	0.503541		I
Atp7a			1.38	0.06	0.82	0.2	0	1.67		1.18		0.965412	-0.877013	0.183777	-0.681604	-0.960759	1.37019		I
Kiss1r			1.18	0.01	0	0	0	1.02		1.18		1.42644	-0.629745	-0.647319	-0.647319	-0.647319	1.14526		I
Rab23			1.4	0.06	0	0.5	0.01	1.18		1.18		1.40028	-0.744148	-0.840167	-0.0400079	-0.824164	1.04821		I
Srcrb4d			1.42	0.07	0	0.248741	0	0.92		1.17126		1.65055	-0.630438	-0.748712	-0.328432	-0.748712	0.805741		I
Arl8a			5.43	3.97	4.1	4.49	4.2	5.27		1.17		1.36519	-0.970565	-0.762587	-0.138652	-0.602604	1.10922		I
Bach1			4.12	3.36	4.03	2.95	3.35	4.16		1.17		0.902804	-0.594209	0.725526	-1.40181	-0.613907	0.981594		I
Fam114a1			1.17	0.01	0	0	0	0.61		1.17		1.77405	-0.586829	-0.607181	-0.607181	-0.607181	0.634318		I
Ino80d			2.15	1.92	1.42	0.98	1.89	2.01		1.17		0.954846	0.434021	-0.698208	-1.69457	0.366087	0.637822		I
Ncoa1			2.8	1.71	1.73	1.63	2.21	2.87		1.17		1.13986	-0.79642	-0.760892	-0.938532	0.0917808	1.26421		I
Rnf19b			5.6	4.51	4.65	4.43	4.95	5.48		1.17		1.32332	-0.85118	-0.571886	-1.01078	0.0265994	1.08392		I
Spty2d1			4.06	3.41	3.58	2.89	3.46	4.08		1.17		1.07342	-0.38017	-9.93113e-16	-1.54304	-0.268355	1.11815		I
Baz2b			3.39	3.12	3.28	2.22644	2.64	3.39		1.16356		0.806006	0.236703	0.574068	-1.64739	-0.775391	0.806006		I
Pik3c2a			1.53	0.09	0.62	0.37	0	1.64		1.16		1.15068	-0.865928	-0.123704	-0.473809	-0.991966	1.30473		I
Elk1			1.97	0.91	0.5	0.87	0.66	1.66		1.16		1.49493	-0.316071	-1.01655	-0.38441	-0.743194	0.965297		I
Sos2			3.95	3.13	2.98	2.94	2.65	4.14		1.16		1.08266	-0.279665	-0.528871	-0.595326	-1.07713	1.39832		I
Ppp1r2			4.7	4.26	4.01	4.2	3.86	5.16		1.15		0.694444	-0.217662	-0.735903	-0.34204	-1.04685	1.64801		I
Chrm3			1.31	0.04	0	0.27	0	1.15		1.15		1.40061	-0.696179	-0.76222	-0.316445	-0.76222	1.13645		I
Cyb561d1			3.37	2.1	2.27	2.63	2.26	3.42		1.15		1.18949	-0.984107	-0.693154	-0.0770171	-0.710269	1.27506		I
Acad12			1.5	0.08	0	0.36	0	0.87		1.14		1.70675	-0.642443	-0.774791	-0.179222	-0.774791	0.664501		I
Bcl9			1.91	0.43	0.93	0.77	0.16	1.57		1.14		1.41923	-0.795665	-0.0473907	-0.286839	-1.19973	0.910401		I
Nupl2			1.31	1.41	0.1	1.08	0.27	1.21		1.14		0.732158	0.909293	-1.41118	0.324748	-1.11005	0.555023		I
Gnb2			8.8	8.16	7.58	8.51	8.57	8.71		1.13		0.908651	-0.503989	-1.78419	0.268549	0.400984	0.709998		I
Shoc2			4.18	3.94	3.27	3.43	3.58	4.4		1.13		0.8539	0.314595	-1.19097	-0.831429	-0.494363	1.34826		I
Gatsl3			1.13	0	0	0	0	0.61		1.13		1.7558	-0.606169	-0.606169	-0.606169	-0.606169	0.668877		I
Spata2l			1.02	0	0	0.19	0	1.13		1.13		1.17361	-0.72652	-0.72652	-0.372575	-0.72652	1.37853		I
Krt81			1	0	0	0	0	1.12		1.12		1.17855	-0.643952	-0.643952	-0.643952	-0.643952	1.39725		I
Gfpt1			2.37	1.19	1.2	1.76	1.36	2.32		1.12		1.23879	-0.942958	-0.924469	0.110936	-0.628639	1.14634		I
Golim4			5.2	4.87	4.3	5.02	4.61	5.41		1.11		0.741452	-0.0787016	-1.49533	0.294095	-0.724883	1.26337		I
Dnajb14			2.47	2.12	1.41	2.14	2.03	2.52		1.11		0.890315	0.0125396	-1.76809	0.0626982	-0.213174	1.01571		I
Rasip1			0.8	0	0	0	0	1.11		1.11		0.957952	-0.63311	-0.63311	-0.63311	-0.63311	1.57449		I
Pla2g4a			2.42	1.84	1.54	2.12	1.81	2.65		1.11		0.858736	-0.537713	-1.26001	0.136435	-0.609943	1.4125		I
Ptprj			4.54	2.65	3.65	3.43	3.33	4.5		1.11		1.17479	-1.41706	-0.0457116	-0.347408	-0.484543	1.11993		I
Zfp319			2.17	1.18	1.64	1.06794	1.46	2.4		1.10206		0.96718	-0.884829	-0.0242999	-1.09447	-0.361029	1.39744		I
Rps6ka3			3.89	3.3	3.24	2.79	3.24	3.99		1.1		1.06586	-0.239727	-0.372499	-1.36829	-0.372499	1.28715		I
Tet2			1.5	0.08	0.32	0.4	0	1.39		1.1		1.33982	-0.809946	-0.446606	-0.325492	-0.93106	1.17329		I
Zfp281			2.15	1.4	0.98	1.79	0.85	2.08		1.1		1.09775	-0.255641	-1.01354	0.448123	-1.24813	0.971435		I
Atp6v1g1			6.89	6.31	5.85	6.54	6.41	6.94		1.09		0.991729	-0.446278	-1.58677	0.123966	-0.198346	1.11569		I
Tmx3			3.33	2.45	2.63	2.91	2.47	3.72		1.09		0.802518	-0.912987	-0.562088	-0.0162453	-0.873998	1.5628		I
AI646023			1.09	0	0	0	0	0.81		1.09		1.55131	-0.635233	-0.635233	-0.635233	-0.635233	0.989627		I
Nf1			1.09	0	0	0	0	0.9		1.09		1.4659	-0.641129	-0.641129	-0.641129	-0.641129	1.09862		I
Sbno2			5.59	4.45	4.4	4.74	4.98	5.49		1.09		1.27233	-0.964875	-1.063	-0.395762	0.0752275	1.07608		I
Cd80			1.08	0	0	0	0	0.89		1.08		1.46756	-0.641041	-0.641041	-0.641041	-0.641041	1.0966		I
Exoc6b			1.08	0	0	0	0	0.95		1.08		1.41067	-0.643521	-0.643521	-0.643521	-0.643521	1.16341		I
Ogfrl1			5.11	4.64	4.59	4.87	4.06	5.67		1.08		0.528346	-0.337895	-0.430049	0.0860098	-1.40687	1.56046		I
Tmed5			2.25	1.50743	1.5	1.79	1.05	2.58		1.08		0.845845	-0.489326	-0.502676	0.0187519	-1.31179	1.43919		I
Ttyh3			6.11	5.22	5.04	5.31	5.61	6.12		1.08		1.17273	-0.754158	-1.14387	-0.559304	0.0902103	1.19438		I
Txnip			7.95	6.14	7.18	6.87	6.73	8.02		1.08		1.09649	-1.37916	0.0433125	-0.380694	-0.572181	1.19223		I
Rnf44			5.98	5.04	5.2	4.91	5.26	5.79		1.07		1.4457	-0.758016	-0.382915	-1.06279	-0.242253	1.00027		I
Lrrfip2			4.4	3.31	3.36	3.83	3.61	4.43		1.07		1.16536	-1.03737	-0.93633	0.0134724	-0.431116	1.22599		I
Plekhg2			2.8	1.7	2.41	1.73	1.73	2.3		1.07		1.49561	-0.89447	0.648219	-0.829286	-0.829286	0.409211		I
Pramef8			2.68	1.12	1.54	1.62	1.54	2.61		1.07		1.29538	-1.14421	-0.487398	-0.36229	-0.487398	1.18591		I
Vps13c			2	1.76	0.88	0.95	1.8	1.95		1.07		0.876991	0.402229	-1.33857	-1.20009	0.481356	0.778082		I
Ggnbp1			1.05	0	0	0.69	0.78	1.06		1.06		0.935341	-1.23107	-1.23107	0.19257	0.378263	0.955974		I
Hyi			1.26	0.03	0.94	0.2	0	0.51		1.06		1.49207	-0.891366	0.871988	-0.561948	-0.949498	0.038755		I
Rbpj			3.63	2.97	2.64	3.37	3.14	3.7		1.06		0.956891	-0.669413	-1.48256	0.316226	-0.250516	1.12938		I
Lims1			6.09	5.05	5.18	5.38	4.99	6.23		1.05		1.11677	-0.808272	-0.567642	-0.197441	-0.919333	1.37591		I
Dnajc14			4.6	3.95	3.39	3.92	4.03	4.44		1.05		1.27237	-0.245136	-1.55253	-0.315175	-0.0583657	0.898831		I
Med31			3.24	2.74	2.32	3	3.23	3.37		1.05		0.651626	-0.617775	-1.68407	0.0423134	0.626238	0.98167		I
B630005N14Rik			1.3	0.04	0.74	0.25	0	1.28769		1.05		1.16873	-0.943884	0.229791	-0.591781	-1.01095	1.14809		I
Gm4759			1.05	0	0.53	0	0	1.27		1.05		1.00321	-0.828742	0.0959596	-0.828742	-0.828742	1.38705		I
Ptger2			1.48	0.08	0	0.68	0.11	1.05		1.05		1.50268	-0.800696	-0.932317	0.186463	-0.751338	0.795211		I
Sowahc			1.05	0	0	0.34	0	1.05		1.05		1.24815	-0.788987	-0.788987	-0.129342	-0.788987	1.24815		I
Dhdds			5.12	4.25	3.91	4.46	4.56	4.96		1.05		1.28912	-0.655738	-1.4158	-0.186289	0.0372579	0.931447		I
Emilin2			6.8	5.9	5.78	5.75	6.3	6.82		1.05		1.16427	-0.658065	-0.901042	-0.961787	0.151861	1.20476		I
Tbc1d14			4.73	3.47	3.45	3.82	3.59	4.5		1.05		1.45008	-0.824321	-0.860422	-0.192542	-0.607711	1.03491		I
Per1			3.41	3.08	1.9768	2.63	2.75	3.02		1.0432		1.21877	0.547179	-1.69798	-0.36863	-0.124414	0.425071		I
Gm15417			0.95	0.49	0	0.19	0	1.04		1.04		1.09056	0.0971784	-0.960986	-0.550678	-0.960986	1.28491		I
Mcts2			1.04	0	0.86	0	0	0.61		1.04		1.30007	-0.874844	0.92364	-0.874844	-0.874844	0.400825		I
Prrg2			3.44	2.14	2.47	2.4	2.41	3.09		1.04		1.57607	-1.04511	-0.379735	-0.520875	-0.500712	0.870365		I
Herc3			2.03	1.59	1.32	0.99	1.9	1.97		1.04		0.95883	-0.104746	-0.757395	-1.55508	0.644591	0.813797		I
Heatr7a			4.35	3.33	3.08	3.46	3.61	4.11		1.03		1.43554	-0.676361	-1.19398	-0.407197	-0.096623	0.938623		I
Ppp1r12c			5.95	4.85	4.76	5.33	5.25	5.79		1.03		1.30604	-0.980393	-1.16746	0.0173214	-0.148964	0.973465		I
Ralgapa1			3.24	2.91	2.4	2.75	2.8	3.43		1.03		0.865571	-0.0317225	-1.41845	-0.466774	-0.33082	1.38219		I
Nradd			1.03	0	0	0.23875	0.89	1.03		1.03		0.98679	-1.05194	-1.05194	-0.579373	0.709681	0.98679		I
Rnf170			1.54	1.5	0.55	1.22	0.71	1.58		1.03		0.79305	0.704109	-1.40822	0.0815285	-1.05246	0.88199		I
Zmiz1			3.98	3.47	3.53	2.95	3.09	3.77		1.03		1.31375	0.0127549	0.165813	-1.31375	-0.956614	0.778046		I
Krr1			3.13	2.43	2.07	2.87	2.51	3.09		1.02		1.07072	-0.607274	-1.47024	0.447465	-0.415503	0.974834		I
Ssh2			3.95	2.78	2.97	2.93	2.94	3.99		1.02		1.2454	-0.866364	-0.523428	-0.595625	-0.577576	1.3176		I
Usp28			1.55	0.94	0.89	0.53	0.02	1.15		1.02		1.33832	0.177597	0.0824557	-0.602561	-1.573	0.57719		I
Zfp579			1.26	0.03	1.04	0.24	0.75	1.17		1.02		1.00381	-1.40926	0.572207	-0.997275	0.00326976	0.827248		I
Avl9			2.45	1.55	1.91	1.44	1.49	2.54		1.01		1.1228	-0.703442	0.0270555	-0.926649	-0.825191	1.30543		I
Ahnak			1.78	0.15	0.97	0.93	1.16	1.77		1.01		1.07149	-1.60177	-0.256939	-0.32254	0.0546678	1.05509		I
Smad7			1.5	0.08	0.67	0.49	0	1.11		1.01		1.46897	-0.96125	0.0484903	-0.259566	-1.09816	0.801517		I
Cln5			4.52	3.14	3.67	3.63	2.81	4.68		1.01		1.05259	-0.813675	-0.0969197	-0.151014	-1.25996	1.26897		I
Fcrl1			2.95	1.6	3.12	2.09	2.61	2.85		1.01		0.710633	-1.61039	1.00291	-0.767942	0.12608	0.538705		I
Gba2			4.5	3.62	3.41	3.89	3.95	4.42		1.01		1.24308	-0.801611	-1.28955	-0.174263	-0.0348526	1.0572		I
Pitpnm1			6.09	5.31	5.06	5.08	5.94	5.87		1.01		1.15238	-0.538259	-1.08013	-1.03678	0.827257	0.675533		I
Prdm2			3.73	2.61	3.19	2.72	2.5	3.8		1.01		1.11489	-0.841262	0.171745	-0.64914	-1.03338	1.23715		I
Thap3			2.26	0.79	2.05	1.25	1.65	1.48		1.01		1.27099	-1.4766	0.878482	-0.616806	0.130838	-0.186911		I
Ddx3x			6.51	5.88	5.74	6.02	5.6	6.74		1		0.95299	-0.448684	-0.760167	-0.137201	-1.07165	1.46471		I
Fam160b1			4.18	3.59	3.17	3.44	3.53	4.17		1		1.22104	-0.219787	-1.24546	-0.586098	-0.366312	1.19662		I
Gm17455			0	0	0	0	0	1		1		-0.408248	-0.408248	-0.408248	-0.408248	-0.408248	2.04124		I
Pias3			4.11	2.89	3.01	3.27	3.11	4.01		1		1.34688	-0.967479	-0.739837	-0.246612	-0.550135	1.15718		I
Ptpn23			3.28	2.74	2.32	2.28	2.76	2.98		1		1.4417	0.0347398	-1.05956	-1.16378	0.0868495	0.660057		I
Sntb1			1	0	0	0	0	0.79		1		1.50275	-0.638935	-0.638935	-0.638935	-0.638935	1.05299		I
Tagln			0.43	0	0	0	0.73	1		1		0.161426	-0.83019	-0.83019	-0.83019	0.853251	1.47589		I
Cxcl2			6.33	0.37	1.48	4.61	2.08	6.61		5.13		1.04286	-1.2173	-0.796365	0.390598	-0.568832	1.14904		J
Nr4a1			7.32	1.39	2.1	4.78	4.58	7.22		5.12		1.10926	-1.27837	-0.992495	0.0865665	0.00603952	1.069		J
BC100530			10.06	3.9	5.39	6.97	5.52	10.44		5.05		1.12965	-1.17964	-0.621058	-0.0287411	-0.572323	1.27211		J
Gm5483			9.78	2.67	5.04	7.28	5.57	10.03		4.99		1.06335	-1.41413	-0.5883	0.192228	-0.403621	1.15047		J
Stfa2l1			10	2.2	5.32	7.18	5.71	10.19		4.87		1.0613	-1.49895	-0.474849	0.135671	-0.346837	1.12366		J
Atf3			4.45	0.35	0	3.17	2.52	4.5		4.5		0.997925	-1.09848	-1.27745	0.343436	0.0110786	1.02349		J
Asprv1			7.57	1.13	3.28	5.16	4.23	7.61		4.33		1.08653	-1.46721	-0.61464	0.130859	-0.237925	1.10239		J
Trem1			7.12	1.11	2.87	5.18	3.72	7.06		4.19		1.09059	-1.42069	-0.685273	0.279959	-0.330101	1.06552		J
Trib1			6.17	0.65	2.02	4.58	2.5	6.19		4.17		1.0766	-1.31488	-0.721341	0.387748	-0.513387	1.08526		J
Osm			8.17	2.19	3.95	5.9	4.74	8.11		4.16		1.12332	-1.40204	-0.65879	0.164697	-0.325172	1.09798		J
Stfa3			7.35043	0.37	3.3	4.22	3.19	7.45		4.15		1.11779	-1.45139	-0.372989	-0.0343782	-0.413475	1.15444		J
G0s2			8.62	2.66	4.56	6.48	5.21	8.68		4.12		1.08997	-1.42307	-0.621935	0.187635	-0.347862	1.11527		J
Il1b			7.69	2.12	3.92	7.33	3.96	7.75		3.83		0.917529	-1.37595	-0.63479	0.769297	-0.61832	0.942234		J
Tarm1			5.77	0.89	1.65	3.2	0.62	5.47		3.82		1.25056	-0.900818	-0.565766	0.117562	-1.01985	1.11831		J
Ccr1			6.78065	2.11	3.36	5.1	3.06	7.07		3.71		1.06835	-1.19922	-0.592355	0.252404	-0.738003	1.20883		J
Klra17			5.55	1.24774	2.1	3.79	2.33	5.75		3.65		1.10883	-1.17511	-0.722667	0.174502	-0.600567	1.21501		J
Niacr1			3.91	0.34	0.08	2.23	0.57	3.72		3.64		1.21641	-0.849845	-1.00033	0.244053	-0.716725	1.10644		J
Tlr2			6.12	0.53	2.48	3.76	2.74	6.1		3.62		1.13933	-1.40991	-0.520641	0.063085	-0.402072	1.13021		J
Fos			9.98	5.11	6.45	8.15	7.67	10.06		3.61		1.06548	-1.43318	-0.745663	0.126558	-0.119717	1.10652		J
Il1r2			5.98	0.7	2.27	4.42	1.74	5.86		3.59		1.11095	-1.24954	-0.547653	0.413534	-0.784597	1.05731		J
S100a6			10.65	4.99	7.34	9.06	7.13	10.88		3.54		1.01242	-1.47001	-0.439323	0.315051	-0.531427	1.11328		J
Gm10872			6.42	0.9	2.87	5.1	2.35	6.41		3.54		1.04789	-1.35059	-0.494615	0.474338	-0.720559	1.04354		J
Sirpb1a			5.04	0.36	1.34	3.66	2.16	4.78		3.44		1.12927	-1.32887	-0.814127	0.404437	-0.383427	0.992709		J
Il1rn			5.81	1.02	2.46	4.15	2.49	5.88		3.42		1.0995	-1.32193	-0.593984	0.260342	-0.578818	1.13489		J
Ets2			5.88	1.13	2.44	3.76	2.83	5.83		3.39		1.17068	-1.31734	-0.631173	0.0602364	-0.426893	1.14449		J
Socs3			3.81	0.33	0.56	3.22	1.42	3.92		3.36		0.977896	-1.14903	-1.00845	0.617297	-0.482836	1.04513		J
Acta2			5.06	0.36	1.47	2.93	2.17	4.82		3.35		1.21324	-1.31173	-0.715407	0.0689441	-0.339348	1.0843		J
Junb			7.9003	3.16	5.08	6.46	5.36	8.42		3.34		0.942897	-1.49032	-0.504775	0.203586	-0.36105	1.20966		J
Mmp8			9.88007	4.81	6.85	8.20024	6.19	10.18		3.33		1.03459	-1.35511	-0.393589	0.242827	-0.704669	1.17595		J
Ccno			5.14	0.72	1.68	3.25	2.01	4.99		3.31		1.19673	-1.23524	-0.707032	0.156813	-0.525459	1.11419		J
Adam8			7.96	2.87	4.61	6.14	4.69	7.9003		3.2903		1.12243	-1.4	-0.537714	0.220503	-0.498069	1.09285		J
Mmp9			10.44	5.12	7.18	8.68	6.72	10.47		3.29		1.08883	-1.3884	-0.429169	0.269298	-0.643366	1.1028		J
Ppp1r3d			4.06	0.34	1.08	2.47	1.43	4.37		3.29		1.07626	-1.18784	-0.737455	0.108539	-0.524435	1.26493		J
Fosl2			5.59	1	2.35	3.53	2.69	5.62		3.27		1.15051	-1.33264	-0.602305	0.0360662	-0.418367	1.16674		J
Tnf			5.34	0.36	1.82	3.07	1.95	5.02		3.2		1.23824	-1.31691	-0.567811	0.0735417	-0.50111	1.07405		J
Anxa2			9.63	4.72	6.5	8.34	6.29	9.67		3.17		1.04883	-1.39761	-0.510714	0.40608	-0.615348	1.06876		J
Ier2			8.7	4.57	5.73	7.20048	7.12	8.89		3.16		0.994018	-1.47174	-0.779181	0.0987504	0.0507002	1.10745		J
Atp1a3			6.9	1.83	3.71	4.91	3.94	6.84		3.13		1.12695	-1.45646	-0.498508	0.11295	-0.381312	1.09638		J
Pira7			6.41	0.37	3.71	3.94	3.47	5.91		3.1		1.13854	-1.67789	-0.12046	-0.0132117	-0.232371	0.905392		J
Lilra6			6.76	2.42613	3.61	4.65	3.77	6.68		3.07		1.20365	-1.26784	-0.592717	0.000367408	-0.501474	1.15802		J
Ngp			12.73	10.42	12.5	12.96	11.19	15.56		3.06001		0.0960909	-1.20963	-0.0339223	0.226104	-0.774404	1.69576		J
Pira1			7.11	2.08	4.08	5.27	3.8	7.13		3.05		1.10393	-1.42197	-0.417634	0.179943	-0.558241	1.11397		J
C5ar1			7.3	2.64	4.28	5.74	4.12	7.32		3.04		1.0967	-1.37618	-0.505895	0.268867	-0.590801	1.10731		J
Ceacam10			5.7	1.07	2.68	4.47	1.73	5.7		3.02		1.06261	-1.23461	-0.435795	0.452334	-0.907148	1.06261		J
Tgfbi			7.47	2.44	4.45	5.82	4.35	7.44		2.99		1.08843	-1.46789	-0.446382	0.249872	-0.497203	1.07318		J
Tlr13			5.48	1.69	2.55	3.78	2.68	5.53		2.98		1.15962	-1.20115	-0.665459	0.100701	-0.584483	1.19077		J
Lpcat2			5.62	1.55736	2.64	4.23	2.63	5.62		2.98		1.11749	-1.26723	-0.631731	0.301578	-0.637601	1.11749		J
Ifitm6			11.1101	6.44	8.27	10.14	8.01	11.24		2.97003		0.98966	-1.43216	-0.483156	0.486594	-0.617988	1.05705		J
S100a11			11.6	7.35	9.11	10.84	8.49	12.07		2.96002		0.900855	-1.36461	-0.426443	0.495736	-0.756936	1.1514		J
Trpm2			5.32	0.93	2.32	3.41	2.34	5.28		2.96		1.16602	-1.32692	-0.537582	0.0813944	-0.526224	1.14331		J
Ctnnbip1			3.96	0.34	0.64	2.07	0.55	3.6		2.96		1.30254	-0.942787	-0.756711	0.130254	-0.812534	1.07924		J
BC049730			3.37	0.31	0.42	2.48	1.65	3.37		2.95		1.04599	-1.18189	-1.10181	0.398009	-0.206285	1.04599		J
Plaur			8	3.02	4.94	6.63	4.59	7.87		2.93		1.08637	-1.42026	-0.453845	0.396799	-0.630013	1.02094		J
Arg2			5.37	1.17	2.45	4.51	1.68	5.37		2.92		1.03016	-1.19434	-0.516402	0.574662	-0.924227	1.03016		J
Evi2a			5.39	1.43	2.63	4.25	2.52	5.55		2.92		1.04387	-1.30262	-0.591559	0.368367	-0.656739	1.13868		J
Rgs3			5.02	0.74	2.01	3.09	1.76	4.92223		2.91223		1.19549	-1.24534	-0.521075	0.0948354	-0.663646	1.13974		J
Mrgpra2b			7.07	3.07	4.16	5.92	3.95	7.07		2.91		1.08698	-1.24643	-0.610575	0.416124	-0.733079	1.08698		J
Gcnt2			4.82	0.79	1.94	3.33	1.94	4.84		2.9		1.12478	-1.2906	-0.60135	0.231749	-0.60135	1.13677		J
Fas			3.71	0.33	1.04	2.42613	1.74	3.91		2.87		1.05669	-1.29722	-0.802761	0.162577	-0.315264	1.19598		J
Mrgpra2a			6.53	2.56	3.6	5.39	3.67	6.47		2.87		1.09919	-1.28975	-0.663928	0.4132	-0.621806	1.06309		J
Zfp36			9.92	5.45	6.91	8.18	6.66	9.78		2.87		1.16954	-1.31596	-0.504144	0.202028	-0.643154	1.09169		J
Lcn2			12.5	8.87	10.81	12.14	10.17	13.68		2.86998		0.65268	-1.42865	-0.316296	0.446271	-0.683267	1.32926		J
Myadm			6.68	2.36	3.83	4.47	3.44	6.69		2.86		1.18738	-1.25329	-0.422785	-0.0612049	-0.643122	1.19303		J
Zfp516			4.41	0.35	1.47	2.52	1.54	4.33		2.86		1.19746	-1.26624	-0.586595	0.0505686	-0.544118	1.14892		J
Slc11a1			6.42	2.81	3.59	4.66	3.36	6.44		2.85		1.18735	-1.10073	-0.606352	0.0718327	-0.75213	1.20003		J
Nfkbid			5.96	1.88	3.04	3.83	2.81	5.89		2.85		1.22068	-1.19893	-0.511005	-0.0425014	-0.647405	1.17917		J
Lrrc58			3.98	0.7	1.2	2.95	2.87	4.03		2.83		0.97463	-1.37883	-1.02007	0.235585	0.178184	1.01051		J
Slc15a3			6.11	1.92	3.3	4.2	2.78	6.13		2.83		1.16423	-1.23092	-0.442063	0.0724069	-0.739312	1.17566		J
Slc16a3			7	2.66	4.13	5.39	4.02	6.95		2.82		1.13484	-1.35894	-0.51427	0.20973	-0.577477	1.10611		J
Cd300lf			7.52	2.42	4.65	6.14	4.11	7.47		2.82		1.05614	-1.46672	-0.363589	0.373483	-0.630716	1.03141		J
Mmp25			7.44	2.66	4.52	5.66	4.18	7.33		2.81		1.13949	-1.40375	-0.414119	0.192428	-0.595018	1.08096		J
Siglece			7.01	2.16	4.12	5.69	3.97	6.92		2.8		1.0678	-1.48126	-0.451121	0.374037	-0.529958	1.0205		J
Rin2			4.07	0.34	1.27	2.45	1.62	4.05		2.78		1.16292	-1.28776	-0.67673	0.0985529	-0.446773	1.14978		J
Olfm4			9.32	4.71	6.53	8.24	6.34	9.29011		2.76011		1.03608	-1.45811	-0.473419	0.451758	-0.576217	1.01991		J
Atp11a			4.36	0.35	1.71715	2.71	2.15	4.47		2.75285		1.09017	-1.43121	-0.571577	0.0526959	-0.299416	1.15933		J
Mir223			11.82	0.37	9.07	10.88	0.64	11.82		2.75002		0.80335	-1.29354	0.299728	0.631201	-1.24409	0.80335		J
5830416P10Rik			3.85	0.34	0.94	1.98	0.88	3.69		2.75		1.26076	-1.06425	-0.666812	0.0220799	-0.706556	1.15478		J
Fpr1			7.39	2.76	4.62	5.92	3.37	7.37		2.75		1.08528	-1.25004	-0.31188	0.343825	-0.942366	1.07519		J
Cd14			5.7	1.48	2.88	5.2	2.13	5.62		2.74		0.985883	-1.24491	-0.504835	0.721571	-0.901303	0.943593		J
9830107B12Rik			4.44	0.71	1.56	3.1	1.48	4.28		2.72		1.17319	-1.19862	-0.65813	0.321117	-0.709	1.07145		J
Rab11fip1			4.13	0.53	1.25	2.41	1.65	3.95		2.7		1.23504	-1.22139	-0.730108	0.0614109	-0.45717	1.11222		J
Nfkbia			6.59	3.72	5.36	5.7	6.42	6.68		2.7		0.7531	-1.80477	-0.343128	-0.0401059	0.601589	0.833311		J
Alox5ap			9.94	5.63	7.34	9.1	7.1	10.04		2.7		0.984222	-1.44209	-0.479445	0.511345	-0.614552	1.04052		J
Anxa1			11.19	6.95	8.76	10.44	7.95	11.45		2.69001		0.940485	-1.36009	-0.378004	0.533544	-0.817501	1.08157		J
Clec5a			5.41	0.97	2.96	4.39	2.65	5.65		2.69		0.962748	-1.49627	-0.394145	0.397837	-0.565834	1.09567		J
Ugt1a7c			4.82	1.57	2.04	3.2	1.63	4.73		2.69		1.21777	-0.954828	-0.640637	0.134812	-0.914718	1.1576		J
Mocos			5.18	0.94	2.35	4	2.71	5.04		2.69		1.08781	-1.46043	-0.613018	0.378629	-0.396659	1.00367		J
Gm4763			2.98	0.29	0	2.31	0.58	2.67		2.67		1.13882	-0.892182	-1.11114	0.632958	-0.673226	0.904765		J
Serpinb10-ps			4.49	0.36	2.04	3.48	1.58	4.71		2.67		0.989757	-1.39606	-0.425557	0.406301	-0.691289	1.11685		J
Lgals3			8.64	4.14	5.89	7.55	5.65	8.55		2.66		1.05699	-1.44203	-0.470186	0.451674	-0.603467	1.00701		J
Ankrd33b			3.69	0.33	1.38	2.21	1.92	4.04		2.66		1.01864	-1.37761	-0.628778	-0.0368471	-0.243666	1.26825		J
Crispld2			5.56	0.87	2.83	3.95	2.37	5.49		2.66		1.1093	-1.43062	-0.369164	0.237384	-0.618282	1.07139		J
AF251705			4.86	2.46	2.19	3.82	2.58	4.85		2.66		1.15009	-0.821496	-1.0433	0.295738	-0.722916	1.14188		J
Lilrb4			7.99	3.53	5.45	6.84	4.52	8.11		2.66		1.01929	-1.35256	-0.331492	0.407717	-0.82607	1.08311		J
Rap1gap2			4.96	0.65	2.25	3.53	1.85	4.9		2.65		1.11307	-1.36404	-0.444463	0.2912	-0.674358	1.07859		J
Ap1s2			4.19	0.75	1.9	2.31	0.69	4.55		2.65		1.08115	-0.99466	-0.300711	-0.0533033	-1.03087	1.29839		J
Cxcr2			7.37	2.97	4.82	6.26	3.86	7.47		2.65		1.02189	-1.33015	-0.341224	0.428535	-0.854397	1.07535		J
Slc27a4			6.58	2.29	3.85	5.32	3.73	6.49079		2.64079		1.09438	-1.41644	-0.503413	0.356939	-0.573645	1.04217		J
A530064D06Rik			5.26	1.17	2.56	4.21	2.37	5.2		2.64		1.07195	-1.36601	-0.537463	0.446065	-0.650718	1.03618		J
Nfil3			4.67	0.36	1.94	3.73	2.05	4.57		2.63		1.03987	-1.47331	-0.552007	0.491753	-0.487865	0.981562		J
Dhrs7			7.48	3.01	4.86	6.46	3.98	7.49		2.63		1.02729	-1.34788	-0.364865	0.485306	-0.832459	1.0326		J
Rasgrp4			6.44	2.09	3.72	5.23	3.36	6.35		2.63		1.08635	-1.38996	-0.462054	0.397537	-0.66699	1.03511		J
Gp49a			7.31	3.24	4.84	6.31	4.14	7.45		2.61		1.01327	-1.3277	-0.407418	0.438094	-0.810043	1.0938		J
Cd33			7.16	2.96	4.56	5.67	3.73	7.16		2.6		1.10971	-1.27635	-0.367378	0.263224	-0.838909	1.10971		J
Pfkfb4			6.37086	2.35	3.68	5.38	3.41	6.28		2.6		1.07543	-1.33708	-0.539085	0.480912	-0.701084	1.02091		J
Dennd3			5.06	0.83	2.2	3.15	2.22	4.8		2.6		1.22949	-1.34939	-0.514149	0.0650307	-0.501955	1.07097		J
Hgsnat			4.06	0.64	1.24	3.16	2.4	3.84		2.6		1.07918	-1.37589	-0.945178	0.433107	-0.112464	0.92125		J
Sfxn5			4.59	0.73	1.89	3.59	1.95	4.48		2.59		1.08872	-1.35694	-0.621974	0.455129	-0.583959	1.01902		J
1600010M07Rik			4.93	1.43	2.24	3.86	1.33	4.82		2.58		1.11079	-1.0156	-0.523497	0.460718	-1.07636	1.04396		J
Il1f9			6.54	2.12	3.89	5.53	2.62	6.47		2.58		1.04106	-1.24634	-0.330344	0.518373	-0.987582	1.00483		J
Fgr			7.27	2.85	4.63	6.12	4.04	7.2		2.57		1.06619	-1.3904	-0.401096	0.427033	-0.729012	1.02729		J
Ipcef1			4.02	0.78	1.52	2.58	1.14	4.09		2.57		1.14966	-1.08752	-0.576558	0.15536	-0.838943	1.198		J
Plbd1			8.38	4.29	6.03	7.79	5.28	8.6		2.57		0.926527	-1.36782	-0.39174	0.595558	-0.812464	1.04994		J
Ggt5			2.5	0.248741	0.12	1.69	0.47	2.68		2.56		1.05123	-0.896244	-1.00761	0.350531	-0.704842	1.20694		J
Tbc1d2			4.09	0.34	1.35	2.77	1.58	3.91		2.56		1.16563	-1.33215	-0.659414	0.286412	-0.506217	1.04574		J
Clec4e			4.84	1.1	2.52	3.48	1.55	5.07		2.55		1.05169	-1.20021	-0.345212	0.232817	-0.929263	1.19018		J
Dhrs9			4.28	0.35	1.9	2.68	1.23	4.45		2.55		1.09053	-1.29267	-0.35273	0.120272	-0.759027	1.19362		J
Sepn1			5.41	1.41	2.8	3.98	2.67	5.35		2.55		1.12988	-1.37169	-0.502399	0.235565	-0.5837	1.09235		J
Slc2a3			7.48	3.48	4.97	6.11	4.28	7.51		2.54		1.09796	-1.28675	-0.398446	0.281198	-0.80981	1.11585		J
Slfn1			6.79064	2.37	4.37	6.07	3.47	6.91		2.54		0.95467	-1.39793	-0.33356	0.571156	-0.812527	1.01819		J
Pilra			6.46	2.24	3.87	5.18	3.62	6.4		2.53		1.09097	-1.42253	-0.451676	0.328582	-0.60058	1.05523		J
Itgb2			9.34	5.14	6.83	8.34	6.53	9.36		2.53		1.029	-1.4406	-0.446879	0.440999	-0.623279	1.04076		J
Hist2h2aa2			4.99	2.38	5.06	4.35	4.9	6.56		2.52		0.208673	-1.71357	0.260227	-0.262682	0.142389	1.36497		J
Pstpip2			5.78	1.87	3.38	4.42	3.25	5.9		2.52		1.06772	-1.41727	-0.457595	0.203376	-0.540217	1.14399		J
Mapk13			6.85	2.18	4.29	5.95	4.07	6.81		2.52		0.992119	-1.54662	-0.399566	0.502855	-0.519164	0.970374		J
Hopx			4.51	0.36	1.93	3.49	2.73	4.44		2.51		1.00264	-1.59796	-0.614119	0.363458	-0.112797	0.958778		J
Cd300lb			5.84	1.58	3.32	4.76	2.76	5.83		2.51		1.04784	-1.39808	-0.399041	0.427749	-0.720571	1.0421		J
Rnf144a			4.53	1.39	1.98	3.09	1.79	4.49		2.51		1.19343	-1.07541	-0.649098	0.152942	-0.786384	1.16452		J
Ifitm1			7.01	3.64	4.46	5.85	4.23	6.97		2.51		1.13322	-1.1813	-0.618123	0.336533	-0.776087	1.10575		J
Tyrobp			10.69	6.68	8.15	9.50009	7.48	10.65		2.50003		1.08981	-1.2961	-0.421464	0.381829	-0.820109	1.06603		J
Hpcal1			6.32	2.69	3.98	5.29	4	6.48		2.5		1.02292	-1.40931	-0.544963	0.332785	-0.531562	1.13013		J
AA467197			6.46081	2.34	4.36	5.79	3.51	6.86		2.5		0.884161	-1.4306	-0.295918	0.507349	-0.773384	1.1084		J
Lrrc25			6.02	1.51	3.35	4.58	3.05	5.85		2.5		1.11889	-1.4557	-0.405313	0.296849	-0.576573	1.02185		J
Timp2			5.63	2.21	3.22	4.37	2.72	5.72		2.5		1.10355	-1.1815	-0.506676	0.26169	-0.840749	1.16369		J
Hp			10.0801	5.74	7.68	9.34	7.09	10.17		2.49		0.963095	-1.45296	-0.372986	0.551115	-0.701431	1.01317		J
Fgd4			4.11	0.93	1.6	2.66	0.8	4.09		2.49		1.16586	-0.958742	-0.511106	0.197093	-1.0456	1.15249		J
Cib2			5.42	1.88	3.16	5.24	2.46	5.63		2.47		0.876597	-1.25615	-0.48499	0.768152	-0.90672	1.00312		J
B230208H11Rik			3.8	0.33	1.84	3.1	2.17	4.3		2.46		0.835186	-1.55993	-0.517677	0.352021	-0.289899	1.1803		J
Glipr2			7.19	3.59	4.74	6.32	4.87	7.19		2.45		1.04435	-1.39699	-0.617117	0.454361	-0.528958	1.04435		J
Ly6c1			8.98	5.02	6.53	8.54	6.42	8.98		2.45		0.94839	-1.44627	-0.533154	0.682317	-0.599673	0.94839		J
Phlda1			3.46	0.31	1.22	1.95	0.53	3.67		2.45		1.11037	-1.07113	-0.440916	0.064637	-0.918768	1.2558		J
Ptplad2			4.98	1.27	2.33	3.48	2.07	4.78		2.45		1.2062	-1.24139	-0.542077	0.216611	-0.713606	1.07426		J
Slc2a6			4.88	0.42	2.3	3.9	1.77	4.75		2.45		1.04693	-1.44115	-0.392365	0.500219	-0.688034	0.974405		J
Card10			4.55	0.57	2.02	3.62	1.84	4.47		2.45		1.0568	-1.41011	-0.511357	0.480366	-0.622926	1.00722		J
Gm9733			4.69	1.14	2.32	3.78	2.27	4.77		2.45		1.03533	-1.36953	-0.570167	0.418875	-0.604038	1.08953		J
Fpr2			8.3	3.87	6	7.86	5.23	8.45		2.45		0.89664	-1.46537	-0.329686	0.662038	-0.740239	0.976618		J
Gm12070			9.22	6.39	6.82	8.91	7.49	9.26011		2.44011		0.943951	-1.273	-0.936147	0.701105	-0.411286	0.975375		J
Ckap4			7.78	3.66	5.55	6.98	4.74	7.99		2.44		0.951707	-1.40563	-0.324229	0.493972	-0.787685	1.07186		J
5830432E09Rik			2.78	0.27	0.34	1.73	0.48	2.78		2.44		1.15563	-0.94121	-0.882732	0.278464	-0.765777	1.15563		J
Cd177			9.95	5.72	7.57	9.22	7.06	10.01		2.44		0.971901	-1.45355	-0.392774	0.553324	-0.685205	1.00631		J
Tacstd2			4.1	0.35	1.58	3.1	0.62	4.02		2.44		1.07941	-1.16313	-0.427576	0.481397	-1.00166	1.03156		J
Abcd2			4.16	0.82	1.87	3.07	1.5	4.3		2.43		1.06507	-1.24488	-0.518701	0.311221	-0.774594	1.16189		J
Fam101b			7.31	2.89	4.92	6.41	4.43	7.35		2.43		0.989012	-1.49711	-0.355294	0.482788	-0.630905	1.01151		J
Sepx1			9.4301	5.65	6.95	8.63	6.57	9.3701		2.4201		1.04525	-1.3301	-0.5132	0.542481	-0.751985	1.00755		J
Cyp4f18			7.13	2.81	4.69	6.01	4.48	7.11		2.42		1.03817	-1.51248	-0.402475	0.37689	-0.526465	1.02636		J
Ptafr			4.94	1.48	2.39	3.63	2.04	4.81		2.42		1.17571	-1.18253	-0.562296	0.282852	-0.800846	1.08711		J
B430306N03Rik			6.5	2.43	4.01	5.24	3.6	6.42		2.41		1.10245	-1.39031	-0.422606	0.330735	-0.673719	1.05345		J
Basp1			2.26	0.22	1.04	1.66	1.3	3.45		2.41		0.545441	-1.29373	-0.554457	0.00450778	-0.320052	1.61829		J
Galm			3.5	0.32	0.67	2.36	1.01	3.08		2.41		1.25459	-1.12489	-0.863	0.401569	-0.60859	0.940321		J
Mfsd6			4.66	0.38	2.16	2.95	1.66	4.57		2.41		1.14722	-1.39687	-0.338815	0.130771	-0.636022	1.09372		J
Scrg1			4.25	0.35	1.71	2.98	2.44	4.12		2.41		1.08202	-1.54175	-0.62679	0.227618	-0.135674	0.994566		J
Sorl1			6.68	2.56	4.21	4.89	3.63	6.62		2.41		1.1619	-1.33786	-0.336739	0.0758422	-0.688647	1.1255		J
Id2			6.61	3.21	4.3	5.21	3.74	6.7		2.4		1.1216	-1.19191	-0.450226	0.168977	-0.831274	1.18284		J
Sqrdl			6.48	3.25	4.06	5.76	4.13	6.46		2.4		1.0513	-1.27984	-0.69525	0.531662	-0.64473	1.03686		J
Rara			5.36	1.31	2.73	3.95	2.43	5.12		2.39		1.17206	-1.35734	-0.470489	0.291453	-0.657852	1.02217		J
Nbeal2			6.06	2.22	3.52437	4.44	3.38	5.91		2.38563		1.19116	-1.34396	-0.482831	0.121653	-0.578144	1.09213		J
41887			7.32	2.9	4.82	6.36	4.48	7.2		2.38		1.03607	-1.49867	-0.397605	0.485537	-0.592585	0.967251		J
Arhgef4			3.61	0.32	1.01	2.12	0.55845	3.39		2.38		1.23957	-1.05767	-0.575876	0.199182	-0.89117	1.08596		J
Itgb2l			6.22	2.34	3.83	5.42	3.63	6.21		2.38		1.01809	-1.43291	-0.491674	0.512731	-0.618014	1.01177		J
Pik3r6			4.45	0.6	2	3.28	1.89	4.37		2.37		1.10065	-1.41418	-0.4997	0.336399	-0.571552	1.04839		J
Ly6g5b			4.58	1.27	2.14	3.17	2.95	4.51		2.37		1.13413	-1.40806	-0.739874	0.0512023	-0.117765	1.08037		J
Mctp1			3.74	0.33	1.51	2.5	0.9	3.87		2.36		1.08287	-1.2274	-0.427954	0.242771	-0.84123	1.17095		J
Myo1f			7.78	3.82	5.4	6.87	4.85	7.76		2.36		1.03769	-1.37952	-0.415076	0.48222	-0.750799	1.02548		J
Vasp			8.6	4.8	6.23	7.61	5.71	8.58019		2.35019		1.06191	-1.34245	-0.437656	0.435507	-0.766673	1.04937		J
Ntng2			5.72	1.29	3.24	4.56	2.8	5.59		2.35		1.06806	-1.48491	-0.361143	0.399563	-0.614712	0.993143		J
Lilrb3			7.49	3.26	5.14	6.3	4.31	7.48		2.34		1.05732	-1.39111	-0.302918	0.368518	-0.783341	1.05153		J
6430548M08Rik			6.28	2.27	3.92	5.2	3.2	6.26		2.34		1.06022	-1.35768	-0.362786	0.409013	-0.796923	1.04816		J
Anxa11			8.12	4.3	5.58	6.96	5.34	7.92		2.34		1.13997	-1.34843	-0.514617	0.384334	-0.670956	1.00969		J
Dgat2			5.24	1.14	2.99	4.22	2.74	5.33		2.34		1.00207	-1.51848	-0.381157	0.375009	-0.534849	1.0574		J
Inpp1			3.61	0.32	1.14	1.73	0.48	3.48		2.34		1.25532	-1.01808	-0.451455	-0.0437635	-0.907517	1.16549		J
Pstpip1			7.44	3.27	4.98	6.39	4.5	7.32		2.34		1.07063	-1.42352	-0.400739	0.442608	-0.687836	0.998858		J
Sh2d3c			6.68	2.8	4.26	5.31	4.08	6.6		2.34		1.12765	-1.40875	-0.454329	0.232067	-0.571997	1.07535		J
Itgam			8.49	4.29	6.18	7.44041	5.44	8.51		2.33		1.02965	-1.42061	-0.31799	0.417326	-0.749703	1.04132		J
Antxr2			4.88	1.09	2.64	3.61	1.42	4.97		2.33		1.06278	-1.20222	-0.275904	0.303793	-1.00501	1.11656		J
Dfna5			5.48157	1.34	3.01	4.66	1.86	5.33		2.32		1.03972	-1.26549	-0.335964	0.582433	-0.976059	0.955358		J
Pygl			8.64	4.24	6.25	7.83	5.39	8.57		2.32		1.00428	-1.42365	-0.314527	0.557319	-0.789076	0.965652		J
Tmem154			5.63	2	3.46	4.84	2.73	5.78		2.32		0.988359	-1.3164	-0.389418	0.486772	-0.85291	1.0836		J
Lrrk2			4.7	1.03	2.44	3.06	2.08	4.76		2.32		1.13666	-1.33414	-0.384871	0.0325401	-0.627238	1.17705		J
Mtus1			5.93	2.42	3.85	5.23	3.2	6.17		2.32		0.952592	-1.33233	-0.401434	0.49691	-0.824567	1.10883		J
Cap1			9.64	6.14	7.27	8.60019	6.81	9.58009		2.31009		1.10343	-1.26113	-0.497714	0.400944	-0.808485	1.06295		J
Emb			6.32	2.33	4.1	5.33	3.77	6.41		2.31		1.00678	-1.48828	-0.38145	0.387703	-0.587808	1.06306		J
Pi16			7.12	3.07	4.77	6.34	3.91	7.08		2.31		1.01353	-1.34781	-0.356631	0.558754	-0.858052	0.990209		J
Bhlhe40			4.09	1.08	1.69	2.85	2.08	4		2.31		1.17934	-1.25482	-0.761517	0.176564	-0.446128	1.10656		J
1110007C09Rik			6.55	3.1	4.15	5.45	4.15	6.46		2.31		1.12448	-1.34127	-0.590828	0.338297	-0.590828	1.06016		J
Gm14005			5.33	1.7	3.08	4.38	1.19	5.39		2.31		1.00257	-0.998893	-0.238007	0.47877	-1.28009	1.03565		J
Xdh			7.1	3.02	4.61	5.87	4.05	6.92		2.31		1.12221	-1.36842	-0.397809	0.371357	-0.739661	1.01233		J
Actn1			7.48	3.64	5.17192	6.07	4.62	7.48		2.30808		1.11381	-1.34943	-0.36675	0.209342	-0.72079	1.11381		J
Actg1			11.39	7.66	9.18	10.01	8.9	11.48		2.30001		1.08419	-1.41212	-0.394861	0.160617	-0.582251	1.14442		J
Aatk			4.44	0.35	2.03	3.06	2.01	4.33		2.3		1.10899	-1.50278	-0.429975	0.227759	-0.442746	1.03875		J
Gpr27			2.96	0.28	1.18	1.55	0.43	3.48		2.3		0.997867	-1.03839	-0.354572	-0.0734471	-0.92442	1.39296		J
Klf6			6.3	3.08	4.19	4.92	3.94	6.49		2.3		1.09177	-1.28357	-0.46474	0.0737683	-0.649161	1.23193		J
Nfam1			7.4	3.4	5.08	6.53	4.31	7.38		2.3		1.02568	-1.36425	-0.360482	0.505869	-0.820544	1.01373		J
Pram1			7.55	3.64	5.21	6.83	4.68	7.51		2.3		1.01148	-1.39027	-0.425887	0.569214	-0.751444	0.98691		J
Hcst			7.13	3.44	4.59	6.56	4.79	6.8806		2.2906		1.04387	-1.41756	-0.650445	0.663652	-0.517034	0.877512		J
Capg			8.2	3.83	5.86	7.4	5.14	8.15		2.29		0.996296	-1.46349	-0.320841	0.545993	-0.726114	0.968152		J
Gpr141			3.08	0.29	0.98	2.18	0.56	3.27		2.29		1.04402	-1.10831	-0.576013	0.349722	-0.900021	1.1906		J
Slfn4			7.72	3.71	5.55	7	4.32	7.84		2.29		0.960249	-1.30926	-0.267889	0.552756	-0.964022	1.02816		J
Tmem120a			4.65	1.33	2.59	3.66	1.99	4.88		2.29		1.01365	-1.28088	-0.410066	0.329435	-0.824739	1.1726		J
Zyx			8.78	4.6	6.41	7.67	5.99	8.7		2.29		1.06289	-1.46866	-0.372464	0.390633	-0.62683	1.01443		J
Cebpb			5.01	0.36	3.58	3.4	1.86	5.86		2.28		0.826913	-1.48248	0.116712	0.0273155	-0.737517	1.24906		J
Pion			4.2	1.28	1.99	2.74	1.02	4.27		2.28		1.14443	-0.922624	-0.420018	0.110904	-1.10668	1.19398		J
Evi2b			7.12	3.21	4.81	5.93	4.26	7.08		2.27		1.08653	-1.38583	-0.374121	0.334074	-0.721895	1.06124		J
Bmx			4.33	0.65	2	3.53	1.48	4.27		2.27		1.0461	-1.33022	-0.458475	0.529506	-0.794259	1.00735		J
Plp2			8.99	5.32	6.7	8.4	6.37	8.96		2.26		0.997281	-1.38969	-0.492137	0.613545	-0.706769	0.977769		J
Zbtb7b			5.77	2.36	3.32	4.65	3.16	5.58		2.26		1.16477	-1.27196	-0.585959	0.364438	-0.700293	1.029		J
Alox5			7.28	3.53	5	6.44082	4.45	7.26		2.26		1.03571	-1.36197	-0.422079	0.499156	-0.773739	1.02292		J
Csf3r			7.95	3.87	5.66	7.42	4.69	7.92		2.26		0.964779	-1.35296	-0.33611	0.6637	-0.887142	0.947737		J
Pglyrp1			10.56	6.47	8.33	9.99	7.48	10.59		2.26		0.955016	-1.40274	-0.330508	0.626429	-0.820507	0.97231		J
Pxn			7.42	3.62	5.12	6.39	4.63	7.38		2.26		1.06961	-1.3789	-0.41238	0.405937	-0.728109	1.04384		J
Chi3l1			8.28	4.25	6.06	7.86	5.26	8.31022		2.25022		0.932153	-1.40118	-0.353206	0.688977	-0.816398	0.949652		J
Fgl2			3.85	0.55845	1.99	3.28	1.79	4.24		2.25		0.875108	-1.46307	-0.446158	0.470204	-0.58823	1.15215		J
Pgd			8.87	4.86	6.57	8.15	6	8.82		2.25		1.0045	-1.42447	-0.388675	0.568374	-0.73394	0.974211		J
Trp53inp2			6.4	2.68	4.2	5.49	3.5	6.45		2.25		1.02854	-1.34306	-0.374016	0.448394	-0.820284	1.06042		J
Klhl2			3.93	0.34	1.34	2.38	1.64	3.58		2.24		1.25768	-1.3547	-0.62702	0.12977	-0.408715	1.00299		J
Rhob			6.84	2.92	4.85	5.71	4.49	7.09		2.24		0.972621	-1.53023	-0.297958	0.251136	-0.527812	1.13224		J
Mgst1			8.01	4.27	5.83	7.16	4.65	8.06		2.23		1.0105	-1.23907	-0.300745	0.499236	-1.0105	1.04058		J
1110008F13Rik			6.97	4.48	4.83	6.53	5.5	7.06		2.23		0.964714	-1.26983	-0.955739	0.569854	-0.354476	1.04548		J
Aph1b			3.19	0.29	1.11	1.75	0.49	3.34		2.23		1.13255	-1.06437	-0.443173	0.0416658	-0.91286	1.24619		J
Lcp1			9.33	5.72	7.27	8.69	6.48	9.49		2.22		0.955069	-1.34346	-0.356559	0.547573	-0.859562	1.05694		J
2310005G13Rik			2.22644	0.21	0.02	2.1	0.55	2.24		2.22		0.935492	-0.947043	-1.12443	0.817447	-0.629621	0.94815		J
Bst1			5.77	2.31	3.5	3.93	2.47	5.72		2.22		1.1986	-1.08006	-0.296358	-0.0131715	-0.974689	1.16568		J
Sfpi1			8.25	4.38	6.3	7.59	5.6	8.52		2.22		0.907893	-1.47148	-0.291018	0.502108	-0.721396	1.0739		J
Il17ra			7.35	4.26	5.07	5.84	4.85	7.28		2.21		1.2153	-1.169	-0.543992	0.0501553	-0.713749	1.16129		J
Nadk			7.76	4.31	5.57	7.11	4.97	7.78		2.21		1.00779	-1.29477	-0.453838	0.573971	-0.854283	1.02114		J
Ncf1			9.05	5.03	6.97	8.62	6.33	9.18		2.21		0.901174	-1.48219	-0.332011	0.646236	-0.711453	0.978248		J
Trem3			7.84	3.78	5.55	7.53038	4.7	7.76		2.21		0.937577	-1.37419	-0.366351	0.76128	-0.850341	0.892025		J
Marcksl1			6.75	3.5643	4.64	5.87	4.34	6.84		2.2		1.04602	-1.30739	-0.512724	0.395928	-0.734347	1.11251		J
Slc35a5			4.29	1.91	2.26	3.07	1.18	4.46		2.2		1.08071	-0.720056	-0.455237	0.15763	-1.27239	1.20934		J
Gadd45g			5.08	2.27	2.94	4.04	3.81	5.14		2.2		1.04974	-1.40841	-0.822299	0.139966	-0.0612351	1.10223		J
Rab3d			6.58	2.84	4.35	5.76	3.96	6.54		2.19		1.03336	-1.42046	-0.429748	0.495358	-0.685629	1.00712		J
Dock5			3.96	0.93	1.56	2.64	1.33	3.75		2.19		1.23933	-1.1101	-0.621605	0.215817	-0.799944	1.0765		J
Drd2			2.07	0.2	0	1.68	0.47	2.19		2.19		0.979938	-0.912472	-1.11487	0.585264	-0.639236	1.10138		J
Pdlim2			6.15	2.43	3.82	4.75	3.3	6.01		2.19		1.16239	-1.32272	-0.394143	0.227134	-0.741524	1.06886		J
Tirap			4.13	0.72	2.11	2.78	2.3	4.3		2.19		1.04635	-1.49018	-0.456227	0.0421514	-0.314896	1.1728		J
Adpgk			8.89	5.02	6.76	8.43	5.9	8.95		2.19		0.936144	-1.37879	-0.337969	0.660984	-0.8524	0.972035		J
Cnn2			8.75	4.92	6.72067	8.14	6.08	8.91		2.18933		0.932596	-1.45411	-0.332003	0.552467	-0.731247	1.0323		J
Fam129a			5.53	2.14	3.28	4.01	2.95	5.46		2.18		1.18697	-1.27409	-0.446475	0.0834871	-0.686046	1.13615		J
Mt2			5.17	2.6	3.28	5.6	3.22	5.46		2.18		0.712711	-1.21875	-0.707701	1.03587	-0.752793	0.930658		J
Clec7a			5.03	1.95	3.13	4.90226	1.08	5.31		2.18		0.819043	-0.905309	-0.244681	0.747527	-1.39238	0.975802		J
Ncf2			7.91	4.01	5.73	7.2	4.86	7.91		2.18		0.99325	-1.36875	-0.327046	0.563245	-0.853953	0.99325		J
Id1			4.16	1.26	2.26	4.26	1.96	4.43		2.17		0.79677	-1.2943	-0.573242	0.868876	-0.78956	0.991456		J
Ankrd22			4.76	1.52	2.6	4.42	2.34	4.77		2.17		0.957386	-1.32624	-0.565034	0.717746	-0.748288	0.964434		J
Rbms1			5.64	2.93	3.64	4.4	2.96	5.81		2.17		1.10342	-1.01734	-0.461716	0.133037	-0.993863	1.23646		J
Coro2a			4.49	0.94	2.28	3.55	1.82	4.44		2.16		1.07262	-1.35273	-0.437246	0.430414	-0.751516	1.03846		J
Cd9			7.82	4.09	5.64	7.03	5.1	7.8		2.16		1.0226	-1.40174	-0.394306	0.509132	-0.745283	1.0096		J
Ebi3			6.23	2.5	4.05	5.56	3.88	6.21		2.16		0.992827	-1.4898	-0.458143	0.546887	-0.571292	0.979515		J
Tnnt1			2.95	0.28	0.94	2.37	1.29	3.1		2.16		0.97878	-1.33733	-0.764808	0.475655	-0.461198	1.1089		J
Vav3			3.67	0.74	1.8	2.66	1.59	3.96		2.16		1.00862	-1.32447	-0.48042	0.204378	-0.647638	1.23954		J
Lrg1			7.77	3.53	6.05	7.68	4.99	8.20024		2.15024		0.75705	-1.53579	-0.173067	0.708381	-0.746278	0.989709		J
1810033B17Rik			7.89	3.69	5.8	7.49	5.11	7.95		2.15		0.901219	-1.51225	-0.299768	0.671365	-0.696266	0.935698		J
Fcgr4			5.49	2.14	3.29	4.88	2.93	5.44		2.15		1.02478	-1.32392	-0.517651	0.597109	-0.770049	0.989729		J
Slc22a15			2.08	0.2	0	1.38	0.37	2.15		2.15		1.08707	-0.859303	-1.06636	0.362357	-0.683302	1.15954		J
Retnlg			11.71	7.62	10	11.39	8.4902	12.14		2.14001		0.803551	-1.40964	-0.121774	0.630389	-0.938753	1.03622		J
Csrnp1			5.62	2.08	3.3	3.7	3.11	5.44		2.14		1.25525	-1.29122	-0.413621	-0.125885	-0.550296	1.12577		J
Gm5506			8.18	4.65	5.91	8	5.96	8.05		2.14		0.934881	-1.44216	-0.5937	0.813672	-0.560031	0.847341		J
Lasp1			7.74033	3.99	5.56	6.78	4.9	7.7		2.14		1.05585	-1.37554	-0.357689	0.433254	-0.785576	1.0297		J
Padi4			7.15	3.25	4.86	6.35	3.93	7		2.14		1.04707	-1.31794	-0.341612	0.561942	-0.905575	0.956109		J
Snrk			5.2	2.31	3.17	3.8	2.86	5.31		2.14		1.14555	-1.17771	-0.486357	0.0200974	-0.735565	1.23398		J
Cd52			10.1201	6.67	8.18	9.45	7.04	10.31		2.13		0.951574	-1.24924	-0.286001	0.524142	-1.01322	1.07274		J
Rab32			5.8	2.56	3.81	5.07	3.2	5.94		2.13		0.99459	-1.30171	-0.415791	0.477214	-0.848118	1.09381		J
Tpd52			5.88	2.62	3.98	4.72	3.34	6.11		2.13		1.034	-1.30958	-0.331887	0.200091	-0.791977	1.19935		J
6530402F18Rik			4.05	1.28	1.99	3.01	1.82	4.12		2.13		1.11303	-1.19065	-0.600178	0.248111	-0.741559	1.17125		J
Ano10			5.76	2.23	3.46	4.88	3.26	5.59		2.13		1.09778	-1.381	-0.51729	0.479839	-0.657731	0.978404		J
Apobr			6.21	2.53	3.92	5.3	2.9	6.05		2.13		1.08055	-1.22463	-0.35392	0.510522	-0.992856	0.980327		J
Fut7			2.89	0.27	1.17	2.12	2.4	3.21		2.13		0.795945	-1.5738	-0.759766	0.0994931	0.352748	1.08538		J
Klf2			7.22	2.9	5.43	5.82	4.31	7.56		2.13		0.954922	-1.50059	-0.0625246	0.159154	-0.699139	1.14818		J
Lonrf1			2.92	0.92	0.91	2.02	0.54	3.04		2.13		1.09447	-0.737277	-0.746435	0.270182	-1.08531	1.20437		J
Mfsd7b			2.81553	1.01	1.09	2.48	1.78	3.22		2.13		0.816491	-1.15013	-1.063	0.451023	-0.311432	1.25705		J
Rgs14			6.15	2.45	3.93	5.13	3.85	6.06		2.13		1.07568	-1.48382	-0.460018	0.370089	-0.515358	1.01342		J
Gramd1b			4.08	0.87	1.95	2.53	1.9	4.07		2.12		1.17778	-1.32046	-0.479931	-0.0285364	-0.518844	1.16999		J
Fosb			5.34	2.35	3.37	4.54	4.47	5.26		2.12		0.964634	-1.61443	-0.734617	0.274583	0.214203	0.895629		J
Hlx			4.76	1.24	2.81	4.16	2.73	4.93		2.12		0.924361	-1.53749	-0.43945	0.504727	-0.495401	1.04326		J
Ceacam2			4.58	0.79	2.37	3.62	2.42	4.48		2.11		1.05156	-1.54198	-0.460769	0.394619	-0.426554	0.983127		J
I830077J02Rik			5.44	1.82	3.29	4.17	3	5.4		2.11		1.11144	-1.42432	-0.394607	0.221821	-0.597748	1.08342		J
Prkcd			7.81	3.95	5.68	6.51	5.09	7.79		2.11		1.09008	-1.427	-0.298876	0.242361	-0.683611	1.07704		J
Arfip1			3.39	0.51	1.62	1.8	0.93	3.73		2.11		1.07025	-1.14195	-0.289327	-0.151065	-0.819334	1.33142		J
Lpcat4			5.39	1.28	3.06	4.54	2.16	5.17		2.11		1.05844	-1.37184	-0.319306	0.55583	-0.851484	0.928354		J
Mboat7			5.93	2.28	3.95	5.09	3.3	6.06		2.11		0.98697	-1.42269	-0.320187	0.432418	-0.749305	1.07279		J
Cotl1			9.29011	5.18	7.12	8.56	6.41	9.22		2.1		0.995659	-1.46943	-0.305889	0.557766	-0.731719	0.953608		J
Fes			7.51039	3.78	5.35	6.72	4.9	7.45		2.1		1.03003	-1.43518	-0.397651	0.507707	-0.695031	0.990123		J
Adam15			5.44	2.04	3.15	4.22	2.91	5.25		2.1		1.17853	-1.31805	-0.502988	0.282701	-0.679217	1.03902		J
Ptpre			5.09	1.71	3.02	4.11	2.88	5.12		2.1		1.05793	-1.43392	-0.468145	0.335442	-0.571358	1.08005		J
Litaf			7.09	4.17	5.04	5.87	4.9	7.14		2.1		1.13728	-1.2547	-0.542019	0.137894	-0.656703	1.17824		J
Igsf6			7.2	3.5	5.27	6.73	4.23	7.36		2.09		0.912196	-1.36061	-0.273352	0.623487	-0.912196	1.01048		J
Rps6ka2			3.79	0.65	1.65	2.85	1.41	3.74		2.09		1.10446	-1.30109	-0.534991	0.384325	-0.718854	1.06615		J
Tmem206			4.06	2.77	2.03	3.97	3.63	4.12		2.09		0.742441	-0.777796	-1.64987	0.636378	0.235696	0.81315		J
Nhsl2			3.4	0.5	1.5	2.45	1.09	3.59		2.09		1.03879	-1.2579	-0.465938	0.286426	-0.790642	1.18926		J
Unc119			7.01	3.53	4.78	6	4.71	6.87		2.09		1.11174	-1.42244	-0.512176	0.376243	-0.563151	1.00979		J
Il18rap			5.26	2.32	3.34467	4.11	2.75	5.43		2.08533		1.0759	-1.1983	-0.405675	0.186336	-0.865675	1.20741		J
Fcer1g			8.81	4.96	6.66	8.47	6.06	8.74		2.08		0.941607	-1.43297	-0.384455	0.731904	-0.754519	0.898433		J
Osgin1			3.67	1	1.37	3.01	1.29	3.45		2.08		1.13688	-1.0761	-0.769429	0.589849	-0.835735	0.954534		J
Arl11			5.26	1.24	3.02	4.49	2.78	5.1		2.08		1.02498	-1.53164	-0.399603	0.535278	-0.552237	0.923222		J
1500031L02Rik			4.93	2.07	2.91	4.25	1.94	4.98		2.07		1.02115	-1.04037	-0.43489	0.530998	-1.13408	1.05719		J
Plekhg3			4.58	1.23	2.41	3.31	2.04	4.48		2.07		1.15959	-1.31207	-0.441455	0.222572	-0.714444	1.08581		J
Ptprc			7.42	4.01	5.47	6.08	4.53	7.54		2.07		1.08167	-1.25528	-0.254711	0.163335	-0.898913	1.1639		J
Zc3h12a			3.78	0.7	1.8	2.26	2	3.87		2.07		1.12579	-1.38988	-0.491426	-0.11571	-0.328071	1.1993		J
Comtd1			2.62	0.46	0.66	2.7	2.19	2.73		2.07		0.690198	-1.3614	-1.17144	0.766183	0.281778	0.794678		J
Inpp4a			4.67	1.41	2.44	3.22	2.07	4.51		2.07		1.21813	-1.23822	-0.462135	0.12558	-0.740924	1.09757		J
Cd44			6.66	3.8	4.78	5.88	4.33	6.85		2.07		1.00878	-1.2511	-0.476735	0.39245	-0.83231	1.15891		J
Atg3			5.96	3.34	3.92	4.87	3.61	5.98		2.06		1.15004	-1.08741	-0.592098	0.21919	-0.856835	1.16712		J
C130050O18Rik			2.7	0.26	0.9	2.42	0.59	2.96		2.06		0.895427	-1.16251	-0.622722	0.65927	-0.884181	1.11471		J
Pilrb2			5.35	2.39	3.28	4.91	2.74	5.34		2.06		0.997028	-1.19175	-0.533638	0.671669	-0.932942	0.989634		J
Fbp1			3.56	0.32	1.82	3.21	2.37	3.33		2.05		0.917156	-1.72425	-0.501379	0.631819	-0.0529913	0.729649		J
Gm885			5.2	1.57	3.11	4.28	2.22	5.16		2.05		1.05156	-1.31934	-0.313507	0.450667	-0.894802	1.02543		J
Asb7			4.1	1.57	2.09	2.86	2.02	4.14		2.05		1.17858	-1.10925	-0.639025	0.0572711	-0.702325	1.21475		J
Krt80			1.83	0.16	0	1.89	0.52	2.05		2.05		0.797103	-0.966025	-1.13495	0.860449	-0.58595	1.02937		J
Vim			9.02	5.45	7.14	8.42	6.74	9.19		2.05		0.926694	-1.50588	-0.354324	0.517858	-0.626881	1.04253		J
Agpat2			6.64	3.21	4.67	6.54	4.54	6.71		2.04		0.861103	-1.49235	-0.490589	0.792489	-0.579787	0.909133		J
Cln3			5.56	2.26	3.42	4.72	3.2	5.46		2.04		1.08432	-1.37215	-0.508662	0.459036	-0.672426	1.00988		J
Gapt			4.44	1.38	2.49	3.71	2.17	4.53		2.04		1.01806	-1.34199	-0.485894	0.455043	-0.732697	1.08748		J
Pld1			2.59	0.25	0.2	1.42	0.39	2.24		2.04		1.32854	-0.878877	-0.926044	0.224829	-0.74681	0.998367		J
Ralb			5.48	2.19	3.5643	4.85	2.75	5.6		2.0357		0.972743	-1.30083	-0.351112	0.537377	-0.913843	1.05567		J
Lst1			8.28023	4.63	6.25	8.05	5.41	8.28023		2.03023		0.911605	-1.36212	-0.353024	0.768195	-0.876259	0.911605		J
C1rl			4.23	1.15	2	3.31	1.7	4.03		2.03		1.15445	-1.2266	-0.569493	0.443225	-0.801413	0.999834		J
Rab27a			6.36	2.56	4.26	5.48	3.54	6.29		2.03		1.04046	-1.41275	-0.315259	0.47235	-0.780077	0.995271		J
Slpi			8.89	4.72	6.72	8.55	6.06	8.75		2.03		0.937314	-1.4929	-0.327332	0.739167	-0.71197	0.855724		J
Rinl			5.9	2.07	3.89	5.06	3.59	5.92		2.03		0.992662	-1.55041	-0.341954	0.434912	-0.54115	1.00594		J
Notch1			4.81	1.63	2.76	3.25	2.54	4.78		2.02		1.18803	-1.30566	-0.419535	-0.035288	-0.592054	1.1645		J
Cd84			5.9	2.81553	3.93	4.4	3.04	5.95		2.02		1.14988	-1.12261	-0.30152	0.0447538	-0.957231	1.18672		J
Nudt7			3.33	0.71	0.83	2.65	0.78	2.85		2.02		1.21672	-0.9494	-0.850188	0.654521	-0.891527	0.819874		J
Myd88			6.32	3.26	4.11	5.43	3.94	6.13		2.02		1.14755	-1.26585	-0.595462	0.44561	-0.729539	0.997694		J
Slfn2			7.63036	3.81	5.5	7.3	4.58	7.52		2.02		0.950607	-1.35721	-0.33631	0.751044	-0.892069	0.883943		J
Tnfrsf1a			6.72	3.11	4.7	6	4.11	6.72		2.02		1.00395	-1.423	-0.35407	0.519901	-0.750719	1.00395		J
D330023K18Rik			2.73	0.268721	1.14	1.79	2.28	2.66		2.01128		0.956132	-1.60586	-0.698928	-0.0223314	0.487719	0.883268		J
2310001H17Rik			4.09	0.35	2.28	3.65	0.63	4.29		2.01		0.88396	-1.26048	-0.153857	0.631673	-1.09993	0.998636		J
Tmc4			2.31	0.23	0.4	2.04	0.54	2.41		2.01		0.957295	-1.05738	-0.892722	0.695774	-0.757119	1.05415		J
Cebpd			4.5	1.57	3.62	4.77	1.86	5.63		2.01		0.513588	-1.27431	-0.0233911	0.678343	-1.09735	1.20312		J
Pkm2			9.67	5.9	7.6	8.98	6.97	9.61		2.01		1.00433	-1.44109	-0.338381	0.556761	-0.747033	0.965413		J
Slco4c1			3.1	0.48	1.3	1.98	1.08	3.31		2.01		1.07609	-1.22543	-0.505104	0.0922363	-0.698361	1.26056		J
Slc6a6			5.54	3.04	3.57	4.21	3.41	5.57		2		1.19836	-1.07701	-0.594631	-0.0121353	-0.740255	1.22567		J
Tctex1d2			4.6	2.81	2.86	4.63	2.65	4.86		2		0.816376	-0.873003	-0.825814	0.844689	-1.02401	1.06176		J
Alcam			2.45	0.24	0.47	1.6	0.44	2.47		2		1.13474	-1.00561	-0.78286	0.31153	-0.811914	1.15411		J
Aldh3b1			6.95	3.1	4.73	6.27	4.09	6.73		2		1.04302	-1.40802	-0.370308	0.610107	-0.777754	0.902958		J
Anxa3			7.37	3.63	5.34	7.19	4.36	7.34		2		0.904125	-1.35267	-0.320818	0.795509	-0.91217	0.886022		J
Arrb2			8.4902	4.73	6.33	7.96	5.73	8.33		2		1.00419	-1.41345	-0.384723	0.663293	-0.770495	0.901186		J
Rhou			5.38	1.79	3.42	4.87	2.65	5.42		2		0.954	-1.39447	-0.328176	0.620372	-0.831888	0.980166		J
Jdp2			5.68	1.86	3.58	4.94	3.67	5.57		1.99		0.997793	-1.60692	-0.43412	0.493214	-0.372752	0.922788		J
Otud3			2.93	0.62	1.14	2.49	0.6	3.13		1.99		0.954097	-1.02848	-0.582185	0.576463	-1.04564	1.12575		J
Zfp467			2.4	0.23	0.62	1.98	0.53	2.6		1.98		0.958919	-1.10815	-0.736653	0.55884	-0.822384	1.14943		J
Gpr137b-ps			3.86	0.88	1.84	2.32	0.97	3.82		1.98		1.19384	-1.06021	-0.334073	0.028995	-0.992135	1.16358		J
Cd300a			4.06	1.51	2.24	3.36	1.84	4.22		1.98		1.02003	-1.16882	-0.542205	0.419172	-0.885554	1.15737		J
Sema4d			6.02	3.1	3.91	4.48	3.49	5.89		1.98		1.2503	-1.12297	-0.464629	-0.0013546	-0.805989	1.14464		J
Tmem50b			5.97	2.65	3.91	4.62	3.55	5.89		1.98		1.16271	-1.34662	-0.394287	0.142346	-0.666383	1.10224		J
Hnmt			1.75	0.13	0	2.35	0.59	1.97		1.97		0.609446	-0.98727	-1.1154	1.20082	-0.533882	0.826284		J
Degs1			7.19	4.66	5.29	6.2	5.51	7.26		1.97		1.10896	-1.28563	-0.689351	0.171943	-0.481126	1.17521		J
Skap2			6.87	3.52	4.87	6.15	4.26	6.84		1.97		1.03114	-1.34841	-0.389489	0.519714	-0.822781	1.00983		J
Coro1a			10.22	6.68	8.37	9.3701	7.53038	10.33		1.96		0.992889	-1.39828	-0.256734	0.418809	-0.823873	1.06719		J
Hsd11b1			5.64	2.2	3.65	5.33	3.62	5.61		1.96		0.924692	-1.52533	-0.492615	0.703905	-0.513981	0.903325		J
Lhfpl2			3.25	1.65	1.28	2.96	1.99	3.24		1.96		0.99037	-0.862954	-1.29154	0.654455	-0.469123	0.978787		J
Tmem38b			4	1.1	1.95	3.17	2.14	3.91		1.96		1.1039	-1.38095	-0.65263	0.392721	-0.48983	1.02679		J
Hck			7.26	3.6	5.31	6.45	4.36	7.27		1.96		1.00927	-1.37135	-0.259092	0.48241	-0.877011	1.01577		J
Sema4a			6.6	3	4.71	6.08	4.21	6.67		1.96		0.937948	-1.49419	-0.338922	0.58664	-0.676719	0.98524		J
Ceacam1			6.71	3.1	4.75	5.82	4.05	6.7		1.95		1.03304	-1.41774	-0.297578	0.428829	-0.772798	1.02625		J
Rab20			4.12	0.75	1.33	2.87	1.31	3.28		1.95		1.38025	-1.14313	-0.708843	0.444275	-0.723818	0.751274		J
Flna			8.45021	4.81	6.48	7.5	6.22	8.43		1.95		1.03473	-1.53021	-0.353506	0.3652	-0.536705	1.02049		J
Gpsm3			8.01027	4.06	5.86	7.47	4.99	7.81		1.95		1.00118	-1.40514	-0.308665	0.672072	-0.838629	0.879184		J
Gm962			4.62	2.09	2.62	3.73	3.17	4.56272		1.94272		1.1213	-1.33584	-0.821106	0.256929	-0.286945	1.06567		J
Sgms2			3.94	0.72	1.99	3.02	1.7	3.93		1.94		1.06971	-1.40833	-0.430963	0.361701	-0.65414	1.06202		J
Reck			2.7	0.26	0.84	2.02	0.54	2.78		1.94		1.05326	-1.13083	-0.611665	0.444576	-0.880201	1.12487		J
Rufy4			2.16	0.21	0	1.41	0.38	1.94		1.94		1.21823	-0.859506	-1.08326	0.419098	-0.67837	0.983815		J
Pigx			4	1.88	3.01	3.67	2.06	4.94		1.93		0.627886	-1.17092	-0.212124	0.347883	-1.01819	1.42547		J
Ccl3			5.75	2.51	3.98	4.56	4.27	5.91		1.93		1.00106	-1.58679	-0.412673	0.0505857	-0.181044	1.12886		J
Pilrb1			5.88	2.76	3.86	5.2	2.91	5.79		1.93		1.04842	-1.16176	-0.382531	0.566712	-1.0555	0.984662		J
Card9			6.31	2.17	4.29	5.66	3.94	6.22		1.93		0.960189	-1.61274	-0.295204	0.556226	-0.512722	0.904255		J
Kctd12			5.89	2.89	4.28	4.51	3.47	6.21		1.93		1.03126	-1.26326	-0.200133	-0.02422	-0.819654	1.27601		J
Ly6c2			9.11	5.13	7.23	8.8	6.53	9.16		1.93		0.881959	-1.53887	-0.261546	0.693402	-0.687319	0.912371		J
Csf2ra			7.27	3.49	5.58	6.47	4.6	7.5		1.92		0.924712	-1.48315	-0.151818	0.415112	-0.776078	1.07122		J
Gsn			7.68	4.18	5.63	6.98	5.23	7.55		1.92		1.04234	-1.43661	-0.409618	0.546551	-0.692928	0.950267		J
Snx18			4.58	1.54	2.85	3.79	1.79	4.77		1.92		0.982458	-1.21362	-0.267286	0.411765	-1.03303	1.11971		J
Cmtm6			6.29	3.27	4.52	5.35	3.57	6.43083		1.91083		1.02947	-1.21552	-0.286302	0.330698	-0.992506	1.13416		J
9830166K06Rik			2.47	0.24	0.56	1.66	0.46	2.47		1.91		1.13273	-1.04485	-0.732372	0.341773	-0.830021	1.13273		J
Arhgdib			10.88	7.31	9.04	10.61	8.64	10.95		1.91		0.883868	-1.52791	-0.359177	0.701465	-0.629404	0.931158		J
Chst13			3.5	0.32	2.16	3.18	0.81	4.07		1.91		0.764955	-1.33208	-0.1187	0.553933	-1.00895	1.14084		J
Kctd11			2.9	0.27	0.59	1.67	1.23	2.5		1.91		1.32167	-1.20939	-0.90143	0.137941	-0.285506	0.936718		J
Map3k15			3.22	0.3	1.13	2.66	0.84	3.04		1.91		1.07875	-1.24593	-0.585151	0.632919	-0.816027	0.935446		J
Rab11fip5			2.66	0.26	0.83	2.08	1.11	2.74		1.91		1.01843	-1.31682	-0.762198	0.454076	-0.489753	1.09627		J
Cd200r1			3.45	0.97	1.55	2.72	1.89	3.46		1.91		1.07465	-1.32636	-0.764838	0.367897	-0.435667	1.08433		J
Fyb			5.5	2.81	3.89	4.28	2.84	5.8		1.91		1.02975	-1.07941	-0.232608	0.0731801	-1.05588	1.26497		J
Rhog			8.63	6.6	6.78	8.05	7.02	8.69		1.91		1.06111	-1.08936	-0.898678	0.446691	-0.644435	1.12467		J
Rac2			9.16	5.8	7.25	8.59	6.72	9.15		1.9		0.988809	-1.41582	-0.378109	0.580881	-0.757411	0.981653		J
Tnfsf14			3.91	0.34	1.74	3.27	1.37	3.64		1.9		1.06655	-1.41936	-0.444492	0.620896	-0.702134	0.878538		J
F630028O10Rik			5.5	2.07	3.9	5.34	2.54	5.8		1.9		0.813534	-1.31927	-0.181361	0.714045	-1.02702	1.00008		J
Hpn			3.06	0.71	0.69	3.65	0.86	2.59		1.9		0.852264	-0.91493	-0.92997	1.29594	-0.80213	0.498825		J
Agl			2.96	0.74	1.11	2.08	1.2	3.01		1.9		1.12904	-1.12904	-0.752692	0.233945	-0.661148	1.1799		J
C030046I01Rik			8.33	5.87	6.44	7.57	6.27	8.34		1.9		1.09848	-1.16599	-0.641294	0.398891	-0.797782	1.10769		J
Ltf			11.48	7.99	10.1001	11.6	9.19	12		1.89995		0.686492	-1.51829	-0.185283	0.762292	-0.760201	1.01499		J
Tmsb4x			11.92	9.03	10.61	12	9.47	12.5		1.89		0.691118	-1.30953	-0.215757	0.746485	-1.00493	1.09262		J
Itpripl2			2.69	0.26	0.75	1.45	0.4	2.64		1.89		1.21781	-1.01561	-0.565246	0.0781235	-0.886931	1.17185		J
Fmnl1			7.61	3.92	5.7	6.47	4.82	7.59		1.89		1.06596	-1.40528	-0.213192	0.302487	-0.80254	1.05257		J
Lsp1			9.04	5.29	7.13	8.53	5.88	9.02		1.89		0.952391	-1.33946	-0.214925	0.6407	-0.978875	0.940168		J
Pbx1			4.05	1.12	2.41	3.29	1.73	4.3		1.89		0.964818	-1.32728	-0.318129	0.370282	-0.850083	1.16039		J
Plek			6.67	3.32	4.92	5.11	3.98	6.81		1.89		1.09437	-1.29399	-0.153283	-0.0178236	-0.823449	1.19418		J
Clec4d			5.1	1.37	3.07	4.84	1.42	4.95		1.88		0.932528	-1.18625	-0.220588	0.784838	-1.15785	0.847322		J
1700047M11Rik			5.3	1.65	3.42	4.56	2.22	5.3		1.88		0.992731	-1.33249	-0.204917	0.521316	-0.969372	0.992731		J
Glipr1			6.85	3.57	4.97	6.02	4.69	6.85		1.88		1.03711	-1.46723	-0.398303	0.403393	-0.612088	1.03711		J
Ncf4			8.57	4.88	6.74	8.33	5.92	8.61018		1.87018		0.886841	-1.45905	-0.276568	0.734263	-0.797876	0.912388		J
1100001G20Rik			9.81	5.73	8.09	9.73	7.06	9.96		1.87		0.810306	-1.52888	-0.175821	0.764439	-0.76635	0.896305		J
Pak1			4.74	1.67	2.86	4.23	2.4	4.73		1.87		0.996629	-1.35394	-0.442805	0.606145	-0.795006	0.988973		J
Atg7			5.14	3.19	3.2	4.38	3.62	5.07		1.87		1.16723	-1.02132	-1.0101	0.314254	-0.538721	1.08867		J
Lin28a			4.13	0.35	2.16	3.42	1.79	4.03		1.87		1.00201	-1.55142	-0.328749	0.522395	-0.578688	0.934457		J
Pag1			4.58	1.62	2.71	3.36	2.04	4.58		1.87		1.13894	-1.21584	-0.348709	0.168388	-0.881716	1.13894		J
Sirpa			7.07	3.91	5.26	6.34	4.43	7.13		1.87		1.00962	-1.30226	-0.314592	0.475546	-0.921827	1.05352		J
Tex15			1.64	0.12	0	1.17	0.31	1.87		1.87		0.968336	-0.898731	-1.04613	0.39102	-0.665347	1.25085		J
Tlr4			2.37	0.53	0.77	1.49	0.41	2.64		1.87		1.04267	-0.87265	-0.622826	0.126647	-0.997562	1.32372		J
Ostf1			7.6	4.72	5.94	7.04	5.43	7.81		1.87		0.941524	-1.36294	-0.386745	0.493433	-0.794828	1.10956		J
Prr13			8.57	5.58	6.72	7.74	5.76	8.58		1.86		1.05273	-1.17702	-0.32688	0.433768	-1.04278	1.06018		J
AB124611			7.33	3.92	5.44	6.53	4.31	7.3		1.86		1.02779	-1.27042	-0.245996	0.488623	-1.00757	1.00757		J
Hdc			6.92	3.32	4.98	6.46081	4.16	6.84		1.86		0.969857	-1.40015	-0.307312	0.667558	-0.847146	0.91719		J
Kdm6b			4.84	1.91	3.01	3.56	2.39	4.86		1.85		1.14364	-1.23005	-0.338906	0.106668	-0.841188	1.15984		J
6330418K02Rik			1.87	0.16	0.58	2.13	1.91	2.43		1.85		0.388797	-1.47525	-1.01741	0.67222	0.432401	0.999246		J
Rnf149			4.89	2.03	3.23	4.09	2.24	5.08		1.85		0.991833	-1.19581	-0.277917	0.379905	-1.03518	1.13717		J
Ptpn1			6.23	3.9	4.36	5.13	4.41	6.21		1.85		1.19575	-1.14551	-0.683288	0.0904351	-0.633046	1.17566		J
Ttc7b			4.33	1.59	2.41	3.24	2.25	4.26		1.85		1.17189	-1.26683	-0.536992	0.201743	-0.679399	1.10959		J
Arpc1b			9.21	5.69	7.3	8.64	6.61	9.14		1.84		0.992423	-1.42511	-0.319361	0.600948	-0.793252	0.944347		J
Gnal			1.93	0.18	0	2.11	0.55	1.84		1.84		0.862147	-0.959291	-1.14664	1.0495	-0.574187	0.768473		J
Ifngr2			5.44	2.54	3.87	4.48	2.95	5.71		1.84		0.988654	-1.26005	-0.228747	0.244256	-0.942129	1.19802		J
Dgat1			5.86	3	3.88	5.55	3.71	5.71		1.83		1.00774	-1.31345	-0.599235	0.756145	-0.737208	0.886002		J
Fut4			1.99	0.19	0.4	1.19	0.32	2.23		1.83		1.04847	-0.96638	-0.731315	0.152979	-0.820864	1.31711		J
Hk3			7.37	3.52	5.45	6.93	4.76	7.28		1.83		0.947135	-1.5084	-0.277443	0.666502	-0.717526	0.889732		J
Myh9			8.61018	6.08	6.76	7.55	6.63	8.59		1.83		1.1674	-1.21435	-0.574242	0.169411	-0.696615	1.1484		J
Ccdc88b			5.85	2.45	3.93	5.02	3.29	5.76		1.83		1.05901	-1.39597	-0.32733	0.459706	-0.789443	0.994024		J
Tmem185b			2.98	0.29	1.57	2.68	1.74	3.39		1.82		0.766801	-1.59958	-0.473569	0.502893	-0.324021	1.12748		J
Peli2			2.26	0.22	0.46	2.07	0.55	2.28		1.82		0.962116	-1.09668	-0.854467	0.770365	-0.763637	0.9823		J
Zbtb42			3.4	0.31	1.5	2.78	1.35	3.32		1.82		1.03503	-1.44423	-0.489434	0.537575	-0.609786	0.970844		J
Dstn			8.02	4.81	6.38	8.04	5.41	8.2		1.82		0.813787	-1.3451	-0.289197	0.827238	-0.941572	0.934846		J
Nlrx1			4.84	1.75	2.84	3.82	2.66	4.65		1.81		1.16239	-1.37896	-0.4825	0.323494	-0.63054	1.00612		J
B4galt5			3.42	0.93	1.77	2.07	1.34	3.58		1.81		1.13253	-1.15087	-0.380566	-0.105458	-0.774887	1.27925		J
Prok2			1.85	0.16	0.25	2.1	0.55	2.06		1.81		0.73629	-1.07145	-0.975183	1.00371	-0.654282	0.960921		J
Ager			2.29	0.22	0.11	1.53	0.42	1.92		1.81		1.27536	-0.909461	-1.02556	0.473201	-0.698368	0.884834		J
Chi3l4			3.21	0.3	1.64	3.79	2.11	3.15		1.81		0.657902	-1.61225	-0.566888	1.11037	-0.200231	0.611095		J
Chst12			6.97	3.46	4.98	6.27	4.18	6.79		1.81		1.05106	-1.36282	-0.317495	0.569658	-0.867668	0.92727		J
G6pdx			8.16	5.51	6.28	7.65	6.21	8.09		1.81		1.04684	-1.31077	-0.625729	0.593108	-0.688005	0.984559		J
1700020L24Rik			4.07	1.71	3.54	5.04	3.51	4.08		1.8		0.373064	-1.76563	-0.107237	1.25211	-0.134424	0.382126		J
Orai1			5.6	2.71	3.67	4.8	3.31	5.47		1.8		1.11633	-1.29127	-0.491517	0.449863	-0.791425	1.00803		J
Sell			7.66	4.3	5.9	6.82	4.91	7.7		1.8		1.01525	-1.34548	-0.221318	0.425072	-0.916891	1.04336		J
Snx10			3.95	1.47746	2.46	2.92	1.64	4.26		1.8		1.00848	-1.13109	-0.280866	0.117186	-0.990438	1.27673		J
BC013712			5.64142	2.95	3.82	4.6	3.13	5.61		1.79		1.13836	-1.13194	-0.398066	0.259891	-0.980105	1.11186		J
Cd3d			5.39	1.41	3.42	5.18	2.13	5.21		1.79		0.921753	-1.37111	-0.213155	0.800773	-0.956319	0.818056		J
Mpp7			2.09	0.2	0.14	1.48	0.41	1.93		1.79		1.17197	-0.940932	-1.00801	0.49003	-0.706164	0.993102		J
Syne1			6.09	3.42	4.3	5.35	4.05	6.09		1.79		1.07448	-1.30303	-0.51943	0.415544	-0.742043	1.07448		J
Tspan5			3.52	1.04	1.62	2.53	1.73	3.41		1.79		1.19414	-1.24998	-0.678374	0.21846	-0.569966	1.08573		J
Twf2			6.96	3.44	5.1	6.39	4.36	6.89		1.79		0.988773	-1.43384	-0.291356	0.596476	-0.800654	0.940597		J
Rps6ka4			4.14	1.4	2.27	3.17	1.82	4.06		1.79		1.14717	-1.21617	-0.465767	0.310511	-0.853905	1.07816		J
Fbxl5			5.56	3.25	3.88	4.4	3.34	5.66		1.78		1.14149	-1.03472	-0.441208	0.0486742	-0.949933	1.2357		J
Flot2			7.14	4.5	5.34	6.68	5.17	7.12		1.78		1.01575	-1.31944	-0.576426	0.608859	-0.726798	0.998058		J
Gpi1			8.76	5.54	6.95	8.48	6.48	8.73		1.78		0.933985	-1.43407	-0.397128	0.728067	-0.742776	0.911922		J
Prickle3			5.45	2.13	3.34	4.4	2.8	5.12		1.78		1.18892	-1.3146	-0.402172	0.397145	-0.809371	0.940077		J
Klhl36			3.16	0.29	1.69	2.46	2.07	3.44		1.78		0.858403	-1.66838	-0.435805	0.242114	-0.101248	1.10492		J
Ugp2			4.49	2.68	3.22	4.17	2	5		1.78		0.778825	-0.793302	-0.324269	0.50088	-1.38393	1.2218		J
Emp3			7.7	4.37	5.94	7.42	5.44	7.72		1.78		0.909632	-1.4786	-0.352617	0.708819	-0.71121	0.923975		J
Cdc42ep2			4.32	1.48	2.32	2.94	1.75	4.09		1.77		1.26445	-1.12426	-0.417744	0.103735	-0.897168	1.07099		J
Soat1			3.94	1.05	2.27	2.94	2.02	4.04		1.77		1.05783	-1.42764	-0.378412	0.197806	-0.593418	1.14383		J
Slc35d2			2.48	0.24	1.01	2.84	1.41	2.78		1.77		0.642338	-1.45306	-0.732764	0.979097	-0.358587	0.922971		J
Lrrfip1			5.9	2.74	4.23	4.82	3.21	6		1.77		1.0475	-1.28904	-0.187317	0.248935	-0.941515	1.12144		J
Ltb4r1			6.97	3.72	5.41	7.12	4.85	7.18		1.77		0.760602	-1.49689	-0.322995	0.864794	-0.711979	0.906471		J
Iqgap1			7.23	4.14	5.56	5.92	4.71	7.32		1.76		1.09494	-1.29332	-0.195802	0.0824428	-0.852768	1.1645		J
Mgam			2.19	0.21	0.4	1.47	0.69	2.16		1.76		1.14285	-1.11248	-0.896056	0.322732	-0.56573	1.10868		J
Pik3r5			4.99	1.59	3.15	4.06	2.27	4.9		1.75		1.07031	-1.36113	-0.245527	0.405239	-0.87484	1.00595		J
Tbc1d8			5.33	2.29	3.48	4.77	3.02	5.23		1.75		1.03389	-1.36537	-0.426184	0.591922	-0.789229	0.954967		J
Hk2			3.82	0.65	2.04	3.05	2.2	3.79		1.75		1.01087	-1.59791	-0.453999	0.377189	-0.322325	0.986178		J
Pde8a			2.97	0.28	1.33	2.25	1.39	3.08		1.75		1.00312	-1.48007	-0.510792	0.338477	-0.455405	1.10466		J
Ptms			5.99	2.78	4.23	4.77	3.77	5.98		1.75		1.10926	-1.42807	-0.281925	0.144915	-0.645529	1.10135		J
Rnf13			5.08	2.54	3.41	4.04	3.3	5.16		1.75		1.10984	-1.32382	-0.490246	0.113379	-0.595641	1.18649		J
Olfml2b			5.09	2.06	3.35	4.97	3.25	5.1		1.75		0.880924	-1.50229	-0.487654	0.786539	-0.566308	0.888789		J
Mrpl33			7.61036	5.77	5.99	7.56	5.49	7.73		1.74		0.878929	-0.881888	-0.671397	0.830745	-1.14979	0.993397		J
Pam			2.18	0.21	0.9	1.93	0.52	2.64		1.74		0.793937	-1.20273	-0.50339	0.540553	-0.888534	1.26016		J
Plec			3.84	0.82	2.01	2.5	2.15	3.75		1.74		1.16125	-1.47889	-0.438567	-0.0101992	-0.316176	1.08257		J
Rnf130			6.97	4.18	5.5	6.63	4.39	7.24		1.74		0.866533	-1.23271	-0.239519	0.610711	-1.0747	1.06969		J
Snhg4			2.6	0.92	1.31	2.37	2.66	2.3		1.74		0.785944	-1.51705	-0.98243	0.470652	0.868194	0.374694		J
1810021B22Rik			1.42	0.43	0	1.17	0.31	1.74		1.74		0.82826	-0.597788	-1.21718	0.468147	-0.770642	1.28921		J
Flot1			7.13	4.73	5.32	6.37	5.41	7.06		1.74		1.13112	-1.27836	-0.686032	0.368115	-0.595677	1.06084		J
Rab31			5.77	2.77	4.07	5.04	3.58	5.81		1.74		1.02171	-1.40451	-0.35315	0.431329	-0.749433	1.05406		J
Ovgp1			3.26	0.3	1.45	2.56	0.6	3.18		1.73		1.05722	-1.22978	-0.341248	0.516378	-0.997988	0.995413		J
Arap3			5.63	2.17	3.79	5.15	3.03	5.52		1.73		0.983666	-1.42162	-0.295448	0.649985	-0.823777	0.907198		J
Msra			6.86	3.18	4.94	6.28	4.52	6.67		1.73		1.00496	-1.54263	-0.324219	0.603439	-0.614977	0.873429		J
Ubl3			5.97	2.86	4.14	4.73	2.87	5.86		1.72		1.13625	-1.12173	-0.1924	0.235962	-1.11447	1.05638		J
Nampt			4.01	2.34	2.64	3.24	2.62	4.36		1.72		0.981276	-1.04602	-0.681835	0.0465347	-0.706114	1.40616		J
Tmem184b			4.85	1.78	2.98	3.49	2.83	4.7		1.72		1.20017	-1.40988	-0.389666	0.043926	-0.517193	1.07264		J
Pde1b			5.12	1.33	3.37	4.03	2.63	5.09		1.72		1.03467	-1.53674	-0.152656	0.295135	-0.654724	1.01431		J
Plxnc1			4.78	2.01	3.13	3.7	2.82	4.85		1.72		1.09671	-1.36977	-0.372495	0.135048	-0.648528	1.15904		J
Prdx5			9.85014	6.52	8.02	9.62	7.02	9.73008		1.71008		0.940549	-1.31264	-0.29773	0.784836	-0.974333	0.859314		J
Myl12b			9.31	6.72	7.52	8.82	7.17	9.23		1.71		1.04771	-1.24868	-0.539372	0.613259	-0.849696	0.97678		J
Reep3			4.26	2.17	2.65	3.24	1.76	4.36		1.71		1.1007	-0.837891	-0.392665	0.154592	-1.21819	1.19345		J
Fam160a2			3.71	1.54	1.79	2.75	2.59	3.5		1.71		1.21473	-1.26423	-0.978638	0.118046	-0.0647348	0.97483		J
Jun			5.7	3.66	5.31	5.19	5.37	6.07		1.71		0.584588	-1.88278	0.112886	-0.0322531	0.185456	1.0321		J
Por			6.38	3.4	4.53	5.62	3.87	6.24		1.71		1.09368	-1.2795	-0.379602	0.488439	-0.905204	0.982187		J
Tmcc1			4.76	2.28	3.05	3.92	2.69	4.76		1.71		1.11188	-1.21836	-0.494863	0.3226	-0.833123	1.11188		J
Arap1			5.88	2.74	4.06	4.63	3.32	5.76		1.7		1.16192	-1.30046	-0.265321	0.181673	-0.845629	1.06782		J
Cd53			6.68	3.69	5.25	5.94	4.18	6.95		1.7		0.930867	-1.32891	-0.149896	0.371591	-0.958579	1.13493		J
Atp8b4			5.06	2.33	3.44	4.38	2.93	5.14		1.7		1.0172	-1.33615	-0.379293	0.431015	-0.818929	1.08616		J
Fgd3			5.37	2.33	3.48	4.17	2.82	5.18		1.7		1.19287	-1.26011	-0.332173	0.224587	-0.864726	1.03955		J
Wdfy2			3.26	0.6	1.58	1.73	0.98	3.28		1.7		1.19565	-1.15153	-0.28678	-0.15442	-0.816219	1.2133		J
Gpr65			3.96	1.27	2.3	3.04	1.66	3.99		1.69		1.08936	-1.24251	-0.349636	0.291845	-0.904431	1.11537		J
Tnfsf13b			4.72	1.65	2.79	4.47	1.82	4.48		1.69		0.991358	-1.18514	-0.376929	0.814119	-1.06462	0.821208		J
Ccdc109b			1.44	0.07	0.36	1.52	1.76	1.51		1.69		0.466355	-1.46972	-1.0599	0.579411	0.918578	0.565279		J
Sytl1			5	1.76	3.06	4.37	3.29	4.75		1.69		1.05159	-1.57942	-0.523766	0.540007	-0.336997	0.848582		J
Map3k9			3.02	0.29	1.32	2.32	0.84	3.01		1.69		1.05748	-1.30884	-0.416056	0.450728	-0.832113	1.04881		J
Tlr6			3.47	1.04	1.59	2.28	0.58	3.28		1.69		1.2108	-0.846716	-0.381022	0.203212	-1.23621	1.04993		J
Cpne2			6.15	4.03	4.44	5.79	4.42	6.13		1.69		1.02539	-1.1704	-0.74574	0.652522	-0.766455	1.00468		J
Cybb			8.03	4.75	6.43	7.84031	5.66	8.12		1.69		0.867194	-1.45486	-0.265515	0.732904	-0.810631	0.930909		J
Gmip			6.25	2.96	4.33	5.36	3.89	6.02		1.69		1.12149	-1.42606	-0.365225	0.432334	-0.70593	0.943392		J
Samsn1			5.3	3.86	3.89	4.98216	3.81	5.57		1.68		0.907513	-0.87945	-0.842221	0.513085	-0.941497	1.24257		J
Rgs19			7.22	3.62	5.44	6.47	4.77	7.12		1.68		1.01554	-1.51162	-0.233996	0.489052	-0.704329	0.945345		J
Zdhhc18			5.88	2.81	4.04	4.75	3.59	5.72		1.68		1.16757	-1.3656	-0.350683	0.235164	-0.721995	1.03555		J
Elane			9.45	7.11	8.52	9.95	8.79	9.45		1.68		0.567971	-1.7569	-0.356017	1.06474	-0.0877623	0.567971		J
Camp			12.07	8.82	11.05	12.5	10.24	12.73		1.67999		0.553269	-1.60015	-0.12257	0.838165	-0.659279	0.990565		J
4632428N05Rik			7.83	5.7	6.17	6.92	6.33	7.84031		1.67031		1.1555	-1.23029	-0.703848	0.13622	-0.524633	1.16705		J
Ggh			3.28	0.57	1.89	2.31	1.66	3.56		1.67		0.96946	-1.48973	-0.291897	0.0892327	-0.500611	1.22355		J
Aoah			2.87	0.27	1.38	2.71	1.94	2.8		1.67		0.851342	-1.67836	-0.598372	0.695668	-0.0535129	0.783235		J
Dgkg			2.67	0.26	0.94	1.94	0.82	2.61		1.67		1.11902	-1.26756	-0.59417	0.396113	-0.713004	1.0596		J
Fam117b			3.67	1.15	2.23	3.06	1.3	3.9		1.67		0.947748	-1.18786	-0.272601	0.430795	-1.06074	1.14266		J
Pbxip1			6.11	2.82	4.25	5.05	3.53	5.92		1.67		1.13725	-1.36268	-0.276082	0.331805	-0.82318	0.992882		J
App			6.49	3.31	4.83	5.95	3.95	6.49		1.66		0.97541	-1.37444	-0.251242	0.576378	-0.901515	0.97541		J
Clec4a2			5.33	2.36	4.07	5.39	3.12	5.73		1.66		0.723205	-1.4319	-0.191081	0.766743	-0.880424	1.01345		J
Egln3			2.7	0.67	0.79	2.04	0.88	2.45		1.66		1.21806	-1.00622	-0.874739	0.494894	-0.776125	0.944133		J
Phactr2			3.11	0.53	1.48	2.32	0.59	3.14		1.66		1.05969	-1.13043	-0.323989	0.38907	-1.07949	1.08515		J
Ifitm2			8.51	5.3	6.71	8.32	6.26093	8.37		1.66		0.939679	-1.44509	-0.397578	0.798524	-0.731199	0.83567		J
Abr			4.94	1.99	3.17	3.99	2.82	4.82		1.65		1.12891	-1.39722	-0.38677	0.31541	-0.686481	1.02615		J
Fam49b			5.91	3.42	4.5	5.56	3.91	6.15		1.65		0.888956	-1.32086	-0.362386	0.578339	-0.885997	1.10195		J
Gyg			6.19	3.62	4.58	6.12	4.18	6.23		1.65		0.889226	-1.31525	-0.491791	0.829182	-0.834901	0.923537		J
Samd10			3.02	0.29	1.45	2.11	0.55	3.1		1.65		1.05362	-1.2172	-0.252313	0.296676	-1.00094	1.12016		J
Alkbh6			1.98	1.23	2.81	2.58	2.88	2.59		1.65		-0.577962	-1.76555	0.736307	0.372112	0.847149	0.387947		J
Arhgef11			2.72	0.26	0.83	1.54	0.43	2.48		1.65		1.28192	-1.06562	-0.521675	0.155866	-0.903389	1.05289		J
Irak3			4.32	1.67	2.57	3.59	2.26	4.22		1.65		1.10783	-1.30843	-0.487811	0.442221	-0.770468	1.01665		J
Rarg			3.42	0.31	1.58	1.77	1.3	3.22		1.65		1.25169	-1.36675	-0.297486	-0.137517	-0.533229	1.0833		J
Ltbr			4.66	1.4	2.95	4.03	2.84	4.6		1.65		0.989322	-1.59773	-0.367689	0.489371	-0.454983	0.941708		J
Ms4a6d			2.99	1.33	1.23	2.67	1.79	2.87		1.64		1.06373	-1.03009	-1.15623	0.6601	-0.449877	0.912367		J
Slc6a12			1.89	0.17	0	1.35	1.19	1.64		1.64		1.09017	-1.11582	-1.33386	0.397593	0.192384	0.769534		J
Actr3			8.4	6.1	7.04	8.06	6.28	8.68		1.64		0.878073	-1.19682	-0.348823	0.571349	-1.03444	1.13067		J
Ppm1m			6.6	3.4	4.98	6.31	3.93	6.62		1.64		0.912632	-1.34543	-0.23051	0.707995	-0.971435	0.926744		J
Gm4013			2.42	0.24	2.07	1.93	1.87	0.8		1.63		1.0262	-1.56006	0.610973	0.444883	0.373702	-0.895699		J
41699			3.14	0.69	1.67	2	1.18	3.3		1.63		1.09142	-1.24734	-0.311835	0.00318199	-0.779588	1.24416		J
Il4ra			3.11	0.29	1.82	2.12	1.92	2.95		1.63		1.06393	-1.72704	-0.212787	0.084125	-0.113816	0.905581		J
Dnajb9			4.16	2.25	2.93	3.25	2.15	4.56		1.63		0.957816	-0.981508	-0.291068	0.0338451	-1.08304	1.36396		J
Pgam1			7.9	4.91	6.45	7.84	5.8	8.07026		1.62026		0.817346	-1.46318	-0.288595	0.771583	-0.784361	0.947207		J
Arhgap9			6.71	3.35	5.07	6.35	4.4	6.69		1.62		0.92548	-1.50075	-0.258749	0.665527	-0.74255	0.911038		J
BC017647			4.32	1.71	2.41	3.2	1.94	4.03		1.62		1.26923	-1.1226	-0.481115	0.242849	-0.911828	1.00347		J
Blcap			3.79	1.44	1.92	2.67	2.23	3.54		1.62		1.29262	-1.25647	-0.735801	0.0777381	-0.399538	1.02144		J
Pbx2			5.69	3.5	3.99	4.89	3.48	5.61		1.62		1.15226	-1.0169	-0.53156	0.359876	-1.03671	1.07302		J
Slc7a7			4.74	2.64	2.94	4	2.95	4.56		1.62		1.20893	-1.09554	-0.766328	0.396881	-0.755354	1.01141		J
Aldh3a2			4.99	2.28	3.5	4.21	3.16	5.11		1.61		1.01142	-1.44683	-0.340164	0.303879	-0.648578	1.12027		J
Rogdi			6.77	3.59	5.01	6.34	4.56	6.62		1.61		0.997379	-1.46446	-0.365147	0.664489	-0.71352	0.881255		J
Bcl2a1d			2.25	0.46	0.53	1.78	1.12787	2.14		1.61		1.09847	-1.16501	-1.0765	0.504147	-0.32048	0.959372		J
Arid3b			3.96	1.3	2.35	2.62	2.04	3.96		1.61		1.17546	-1.31596	-0.332501	-0.0796129	-0.622854	1.17546		J
Kif1b			2.48	0.24	0.83	1.47746	0.88	2.44		1.61		1.18872	-1.25694	-0.612773	0.0941349	-0.558182	1.14504		J
Fxyd5			7.4	4.28	5.78	7.22	4.85	7.39		1.61		0.901173	-1.35417	-0.26987	0.771057	-0.942135	0.893944		J
Itgal			5.99	2.86	4.23	5.29	3.44	5.84		1.61		1.06248	-1.34444	-0.290931	0.524189	-0.898426	0.947129		J
Map4k4			5.43	2.61	3.66	3.94	3.08	5.27		1.61		1.25033	-1.21249	-0.29548	-0.0509448	-0.802016	1.1106		J
Tmem40			5.47	2.28	3.99	5.28	3.53	5.6		1.61		0.839464	-1.56943	-0.278143	0.695988	-0.625508	0.937633		J
Aldh2			8.42	5.44	6.85	8.15025	6.21	8.45021		1.60021		0.914447	-1.42146	-0.316218	0.702999	-0.81789	0.938126		J
Arpc2			8.65	6.01	7.2	8.25	6.35	8.8		1.6		0.922457	-1.2781	-0.286184	0.589039	-0.994698	1.04749		J
Cpne3			5.24	2.4	3.77	4.73	2.57	5.37		1.6		0.9351	-1.22986	-0.185495	0.546322	-1.10027	1.0342		J
Bcl2a1a			2.35	0.23	0.53	1.65	0.46	2.13		1.6		1.20981	-1.07001	-0.747394	0.457039	-0.822671	0.973225		J
Chi3l3			9.32	5.92	7.73	9.57	7.25	9.33		1.6		0.773685	-1.54737	-0.31175	0.944351	-0.639428	0.780512		J
Mical1			5.7	2.52	3.9	4.91	3.33	5.49		1.59		1.09904	-1.41229	-0.322472	0.475152	-0.772616	0.933194		J
Sox13			2	0.19	0.45	1.57	0.99	2.04		1.59		1.00609	-1.28931	-0.959586	0.46077	-0.274771	1.05681		J
Hps3			4.12	1.95	2.59	3.25	2.53	4.18		1.59		1.11772	-1.26798	-0.564359	0.161246	-0.630323	1.18369		J
Lrrc8d			4.78	2.13	3.25	3.93	2.84	4.84		1.59		1.06064	-1.3799	-0.348429	0.277822	-0.726022	1.11589		J
Lyz1			7.84	4.36	6.12	8.11	4.92	7.71		1.59		0.822569	-1.32972	-0.241204	0.989557	-0.983372	0.742167		J
Pid1			1.6	0.11	0.32	1.45	0.4	1.91		1.59		0.820089	-1.10421	-0.833004	0.626367	-0.729686	1.22045		J
Rassf3			5.75	2.91	4.2	5.19	3.27	5.79		1.59		0.984126	-1.28509	-0.254355	0.536675	-0.997443	1.01609		J
Rin3			6.64	3.36	4.94	5.81	4.16	6.53		1.59		1.05892	-1.42198	-0.226911	0.431131	-0.81688	0.975717		J
BC037034			6.02	3.44	4.46	5.26	3.66	6.04		1.58		1.05821	-1.20437	-0.309862	0.391712	-1.01144	1.07575		J
Bmyc			1.63	0.4	2.21	1.79	1.98	1.63		1.58		0.0369475	-1.91071	0.955356	0.290302	0.59116	0.0369475		J
Gapdh			10.4	8.57	8.87	9.66	8.60019	10.45		1.58		1.12194	-0.98392	-0.638698	0.270389	-0.949184	1.17948		J
S100a4			6.52	3.49	4.82	6.11	4.83	6.4		1.58		0.974865	-1.57521	-0.455872	0.629805	-0.447456	0.873872		J
Foxred2			2.62	0.25	0.93	1.78	0.77	2.51		1.58		1.17058	-1.2559	-0.559695	0.310562	-0.723508	1.05796		J
Apbb1ip			6.53	4.31	4.96	5.99	4.4	6.53		1.57		1.04907	-1.11403	-0.480688	0.52291	-1.02633	1.04907		J
Atxn10			6.41	3.33	4.91	6.16	4.04	6.48		1.57		0.888307	-1.41407	-0.232978	0.701426	-0.883324	0.940634		J
Nkiras2			4.11	2.58	3.19	3.91	4.15	4.22		1.57		0.628244	-1.67867	-0.758919	0.326687	0.688555	0.7941		J
Ppp1r18			7.16	4.03	5.33	6.22	4.29	6.9		1.57		1.13808	-1.22882	-0.245765	0.427252	-1.03221	0.941468		J
Colec12			2.4	0.23875	0.78	1.54	1.75	2.35		1.57		1.03412	-1.47652	-0.847773	0.0350919	0.279041	0.97604		J
Dach1			3.02	0.79	1.52	2.21	0.57	3.09		1.57		1.06125	-0.990704	-0.318988	0.315921	-1.19314	1.12566		J
Qsox1			5.53	3.76	3.94	5.42	3.87	5.51		1.57		0.958606	-1.01817	-0.817142	0.835755	-0.895319	0.936269		J
Orm1			4.86	2.35	3.2	6.01	2.69	4.77		1.57		0.608744	-1.12756	-0.539568	1.40426	-0.892363	0.546486		J
Cyba			9.19	5.57	7.49	9.1	6.83	9.05		1.56		0.88228	-1.54037	-0.255426	0.822049	-0.697124	0.788587		J
Mtap7d1			5.08	2.57	3.42	4.37	3.21	4.98		1.56		1.11455	-1.33583	-0.506021	0.421413	-0.711032	1.01692		J
C130026I21Rik			2.02	0.49	0.58	1.67	0.47	2.14		1.56		0.990592	-0.923858	-0.811243	0.552646	-0.948883	1.14075		J
Gbe1			3.85	0.99	2.17	3	1.92	3.73		1.56		1.11014	-1.45034	-0.39392	0.349156	-0.617738	1.00271		J
Il13ra1			1.5	0.09	0	1.44	0.4	1.56		1.56		0.897066	-0.995497	-1.1163	0.816532	-0.579402	0.977601		J
Ly75			3.86	1.11	2.25	3.25	1.86	3.81		1.56		1.04101	-1.40581	-0.391493	0.498263	-0.738497	0.996526		J
Inhba			3.93	0.34	1.78	2.48	0.95	3.34		1.56		1.29793	-1.30034	-0.258138	0.248488	-0.858852	0.870914		J
Rilpl2			5.1	1.72	3.42	4.21	3.28	4.89		1.56		1.06608	-1.64321	-0.280548	0.352689	-0.392767	0.897754		J
Tpcn2			3.59	1.47	1.86	2.63	1.78	3.42		1.56		1.26054	-1.10089	-0.666472	0.191216	-0.755583	1.07118		J
Zxdc			3.29	0.9	1.51	2.2	1	3.07		1.56		1.25794	-1.06366	-0.47112	0.199133	-0.966525	1.04424		J
Neu1			4.55	2.07	3.08	4.08	2.6	4.64		1.56		0.974351	-1.3343	-0.394085	0.536824	-0.840921	1.05813		J
Arpc5			8.32	6.59	7.05	7.85	6.54	8.60019		1.55019		0.931077	-1.01358	-0.496503	0.40276	-1.06978	1.24603		J
Snx20			4.4	1.88	3.35	3.89	2.13	4.9		1.55		0.800788	-1.26894	-0.0615991	0.381914	-1.06361	1.21145		J
Srd5a3			4.49	2.89	3.14	3.91	3.08	4.69		1.55		1.01948	-1.04529	-0.722668	0.271	-0.800097	1.27757		J
Csf2rb			5.79	2.69	4.15	5.21	3.71	5.7		1.55		1.01117	-1.49988	-0.317256	0.541361	-0.673664	0.938269		J
Lmo4			6.88	4.35	5.59	6.2	4.87	7.14		1.55		0.941178	-1.34476	-0.224377	0.326777	-0.874919	1.1761		J
Osbpl2			5.45	3.47	3.84	4.62	3.73	5.39		1.55		1.19212	-1.09214	-0.66528	0.234579	-0.792183	1.1229		J
Slc31a2			5.46	2.24	3.87	5.12	3.33	5.42		1.55		0.929151	-1.5232	-0.281792	0.670207	-0.693055	0.898687		J
Pgk1			8.02027	5.46	6.34	7.92	5.53	7.8803		1.5403		0.947999	-1.14104	-0.42301	0.866185	-1.08393	0.833793		J
1600014C10Rik			4.53	1.52	2.83	4.04	1.66722	4.37		1.54		1.0135	-1.21249	-0.243704	0.651132	-1.10362	0.895178		J
Adap1			4.91	2.14	3.24	4.45	2.86	4.78		1.54		1.03188	-1.39042	-0.428495	0.629625	-0.760797	0.918203		J
Arid3a			5.45	2.48	3.88	4.45	3.14	5.42		1.54		1.08888	-1.37354	-0.212802	0.259784	-0.826335	1.06401		J
Fhl3			4.51	1.66	2.75	3.58	2.7	4.29		1.54		1.16555	-1.46733	-0.460368	0.306399	-0.506559	0.962307		J
Gpr97			6.2	3.11	4.63	5.7	4.27	6.17		1.54		0.966353	-1.54996	-0.312165	0.559182	-0.605328	0.941923		J
Mob3a			6.38	3.95	4.76	5.62	4.3	6.3		1.54		1.12377	-1.22696	-0.443383	0.388564	-0.888377	1.04638		J
Ncam1			2.77	0.27	1.52	2.72	1.81	2.77		1.54		0.796499	-1.71348	-0.458489	0.7463	-0.167332	0.796499		J
Phospho1			6.18	2.92	4.99	4.64	4.08	6.41		1.54		0.999936	-1.48845	0.0915972	-0.175561	-0.603015	1.1755		J
Rap2c			4.82	3.19	3.42	4.11	3.23	4.96		1.54		1.08476	-0.95935	-0.670918	0.194378	-0.909188	1.26032		J
Rps6ka1			6.9	4.52	5.33	6.45	5.13	6.87		1.54		1.0273	-1.3388	-0.533532	0.579926	-0.732363	0.997472		J
Slc17a9			3.98	1.71	2.35	3.59	2.45	3.89		1.54		1.03949	-1.35608	-0.680681	0.627915	-0.575149	0.94451		J
Tm6sf1			5.17	2.12	3.66	4.75	2.92	5.2		1.54		0.93805	-1.44616	-0.24233	0.609732	-0.820794	0.961501		J
Wdr1			7.75	5.27	6.19	7.17	5.83	7.73		1.54		1.04867	-1.33003	-0.447605	0.492365	-0.7929	1.02949		J
Lyz2			12	8.87	10.73	12.26	9.99	12.26		1.53005		0.70106	-1.53428	-0.205929	0.886778	-0.734411	0.886778		J
2310047M10Rik			4.11	1.92	2.9	3.69	2.82	4.43		1.53		0.853056	-1.48706	-0.439885	0.404267	-0.525369	1.19499		J
BC028528			3.78	2.1	2.2	3.05	2.37	3.73		1.53		1.19437	-1.01467	-0.883178	0.234492	-0.659644	1.12863		J
Il28ra			3.59	0.32	1.87	2.87	0.62	3.4		1.53		1.04987	-1.27239	-0.171625	0.538547	-1.05934	0.914937		J
Stat3			5.58	2.73	4.05	4.8	3.53	5.57		1.52		1.04845	-1.43473	-0.284622	0.368846	-0.737693	1.03974		J
Ugdh			5	2.61	3.55	4.47	2.74	5.07		1.52		0.995113	-1.18018	-0.324625	0.512726	-1.06186	1.05882		J
P2rx1			3.07	0.97	2.83	2.84	2.49	3.01		1.52		0.674771	-1.97386	0.37207	0.384682	-0.0567564	0.599096		J
1810055G02Rik			4.17	2.47	2.65	4.19	2.76	4.17		1.52		0.89965	-1.0909	-0.880135	0.923069	-0.751335	0.89965		J
9030617O03Rik			1.55	0.1	0	0.98	0.25	1.52		1.52		1.15055	-0.892261	-1.03314	0.347512	-0.680936	1.10828		J
Il27			0.97	0	0	1.21	0.33	1.52		1.52		0.458434	-1.03212	-1.03212	0.82723	-0.525022	1.30359		J
Cdc42			7.87	6.48	6.66	7.4	6.27	8.18		1.52		0.922134	-0.841765	-0.613346	0.325708	-1.10825	1.31552		J
Rab7			8.44	6.77	6.84	7.77	6.95	8.36		1.52		1.19268	-0.976226	-0.885314	0.322523	-0.742451	1.08878		J
Rap1b			7.54	5.52	6.32	6.98	5.39	7.84		1.52		0.916837	-1.0499	-0.270994	0.371603	-1.17647	1.20893		J
Icosl			4.35	1.31	2.73	3.2	2.11	4.24		1.51		1.13963	-1.40778	-0.217871	0.175973	-0.737411	1.04746		J
Pcnx			2.74	0.27	0.99	1.68	0.92	2.5		1.51		1.26477	-1.2889	-0.544507	0.168866	-0.616878	1.01664		J
Dennd1c			5.81	2.51	4.09	4.75	3.55	5.6		1.51		1.13081	-1.48791	-0.234098	0.289647	-0.662617	0.964167		J
N4bp1			4.56	2.57	2.96	3.72	2.52	4.47		1.51		1.18965	-0.97566	-0.551302	0.275651	-1.03007	1.09172		J
Tpst2			5.27	3.11	4	4.85	3.88	5.51		1.51		0.900921	-1.43427	-0.472083	0.446857	-0.601815	1.16039		J
BC048403			1.36	0.05	0	1.13	0.3	1.5		1.5		0.932704	-0.98642	-1.05967	0.595759	-0.620175	1.1378		J
Il18bp			4.27	2.38	2.74	3.53	2.86	4.24		1.5		1.16251	-1.19157	-0.743175	0.240805	-0.59371	1.12514		J
Msn			7.84031	5.56	6.43	6.89	5.91	7.93		1.5		1.09976	-1.22171	-0.336009	0.132294	-0.865395	1.19107		J
Pnkp			7.53038	5.35	5.94	6.92	5.87	7.44		1.5		1.1212	-1.27085	-0.623576	0.451561	-0.700372	1.02204		J
Tiparp			2.38	0.23	0.93	1.4	0.38	2.43		1.5		1.13701	-1.10915	-0.377841	0.113178	-0.952439	1.18924		J
Tuba8			3.75	1.61	2.81	3.61	3.11	3.68		1.5		0.803436	-1.82153	-0.349587	0.631709	0.0183993	0.717573		J
Eml2			5.07	1.9	3.72	4.6	2.9	5.21188		1.49188		0.891239	-1.52413	-0.137389	0.533124	-0.762186	0.999344		J
Hcls1			7.73	4.71	6.18	7.14	5.13	7.67		1.49		1.00301	-1.3211	-0.189827	0.548961	-0.997877	0.956833		J
Ldha			8.22	5.54	6.76	8.24	6.07	8.25		1.49		0.852104	-1.3437	-0.344119	0.868491	-0.909457	0.876684		J
Paqr7			4.14	1.48	2.42	3.55	2.01	3.91		1.49		1.11364	-1.31115	-0.454268	0.575811	-0.828013	0.903978		J
Sat1			7.48	4.72	6.08	7.26	4.9	7.57		1.49		0.882109	-1.2442	-0.196452	0.712621	-1.10553	0.951445		J
Tkt			8.82	7.5	7.27	8.83	7.83	8.76		1.49		0.907075	-0.930274	-1.25042	0.920994	-0.470937	0.823559		J
Aktip			2.32	0.62	1.11	2.42	0.59	2.6		1.49		0.755935	-1.05405	-0.532349	0.862405	-1.08599	1.05405		J
Tiam2			1.24	0.02	0	1.12	0.29	1.49		1.49		0.821831	-1.01225	-1.04232	0.641429	-0.606351	1.19767		J
Nxn			4.01	1.7	2.41	3.83	2.27	3.9		1.49		0.98144	-1.30859	-0.604726	0.802996	-0.743515	0.872391		J
Actr2			7.36	5.74	6.13	6.84	5.67	7.61		1.48		0.962269	-0.982274	-0.514144	0.338094	-1.0663	1.26235		J
Ear11			3.24	0.9	1.67	1.93	0.52	3.15		1.48		1.19074	-0.891205	-0.206119	0.0252088	-1.2293	1.11067		J
Fmnl3			4.4	1.95	2.93	3.6	2.98	4.41		1.48		1.07016	-1.49614	-0.469616	0.232189	-0.417242	1.08064		J
Mmgt2			1.25	0.03	1.35	1.45	1.51	0.78		1.48		0.331474	-1.81577	0.507478	0.683481	0.789084	-0.495744		J
Rnd1			1.76	0.14	0.2	1.69	0.47	1.68		1.48		0.96613	-1.06651	-0.991224	0.8783	-0.652451	0.865753		J
Acap1			6.87	4.01	5.36	6.13	4.44	6.84		1.48		1.03974	-1.31718	-0.204651	0.429904	-0.962821	1.01501		J
Fcgr3			6.69	3.61	5.16	6.57	4.31	6.64		1.48		0.891226	-1.40903	-0.251435	0.801605	-0.886247	0.853884		J
Slc9a3r1			6.55	3.56	5.07	6.03	3.92	6.55		1.48		0.966099	-1.30842	-0.159749	0.570531	-1.03456	0.966099		J
Capza1			7.61	5.67	6.27	7.09	5.74	7.74		1.47		1.00408	-1.10558	-0.453106	0.438606	-1.02946	1.14545		J
Gnai3			6.18	4.2	4.97	5.78	3.94	6.44		1.47		0.888458	-1.00649	-0.269568	0.50564	-1.25533	1.13729		J
Stk10			5.76	2.67	4.18	4.64	3.26	5.65		1.47		1.12083	-1.353	-0.144106	0.224165	-0.880648	1.03276		J
Vegfa			3.25	1.27	1.73	2.44	1.41	3.2		1.47		1.1748	-1.07627	-0.553292	0.253908	-0.917101	1.11795		J
41891			6.74	3.66	5.06	6.09105	4.44	6.52		1.46		1.07256	-1.42725	-0.290974	0.545852	-0.794182	0.893999		J
Clec12a			6.81	3.94	5.44	7.1	4.51	6.9		1.46		0.758034	-1.36102	-0.253498	0.972154	-0.940159	0.824485		J
Cx3cr1			2.34	0.23	0.69	1.98	1.29	2.15		1.46		1.04492	-1.42312	-0.885062	0.623832	-0.183251	0.822679		J
Gsdmd			6.14	3.42	4.44	5.37	3.53	5.9		1.46		1.13434	-1.1682	-0.304748	0.482517	-1.07508	0.931174		J
Mcee			4.09	2.98	2.91	4.13	3.41	4.37		1.46		0.698951	-1.05766	-1.16844	0.762252	-0.37717	1.14206		J
Tbkbp1			3.78	0.42	2.07	3.07	1.75	3.53		1.46		1.05712	-1.587	-0.288545	0.498396	-0.540366	0.860389		J
Map3k5			3.16	1.08	2	2.44	1.37	3.45		1.45		0.95816	-1.23192	-0.263231	0.200055	-0.926572	1.26351		J
Pkn1			6.44	3.92	4.92	5.72	4.69	6.37		1.45		1.09333	-1.41901	-0.422047	0.375522	-0.651348	1.02355		J
Sh3bgrl3			9.36	6.33	7.87	9.07	7.09	9.32		1.45		0.927166	-1.44023	-0.237	0.700584	-0.84643	0.895914		J
Erich1			2.76	1.38	1.08	2.18	0.9	2.53		1.45		1.21216	-0.539442	-0.920224	0.475978	-1.14869	0.920224		J
Pak2			5.46	3.77	4.32	4.74	3.34	5.77		1.45		0.944142	-0.841977	-0.260696	0.183192	-1.29643	1.27177		J
Mkl1			5.91	2.82	4.29	5.05	3.74	5.73		1.44		1.10008	-1.4751	-0.250017	0.38336	-0.708383	0.950066		J
Ms4a3			5.82	3.63	5.36	7.19	5.07	5.85		1.44		0.286224	-1.59427	-0.108765	1.46261	-0.35778	0.311984		J
Sla			6.4	3.44	4.96	6	4.14	6.4		1.44		0.942357	-1.42822	-0.210896	0.622009	-0.867609	0.942357		J
Acad11			3.02	1.07	1.54	2.82	1.32	2.98		1.44		0.986158	-1.16245	-0.644584	0.765787	-0.886991	0.942084		J
Armc7			3.82	0.96	2.12	3.03	1.19	3.56		1.44		1.13179	-1.22519	-0.269212	0.480735	-1.03564	0.917517		J
Haao			3.81	0.83	2.77	3.3	2.27	3.77		1.44		0.901973	-1.73752	-0.0191909	0.450248	-0.462058	0.866543		J
Tesk2			3.89	1.08	2.33	3.48	1.54	3.77		1.44		1.00179	-1.32789	-0.291555	0.661872	-0.946519	0.902302		J
Ifitm3			9.12	7.09	7.75	8.81	7.35	9.19		1.44		0.966279	-1.20919	-0.501894	0.634065	-0.930557	1.0413		J
Ninj1			6.07	3.45	4.44	5.25	4.01	5.87121		1.43121		1.16199	-1.33044	-0.388642	0.381915	-0.797704	0.97288		J
Mpeg1			6.46	3.91	5.01	5.74	4.39	6.44082		1.43082		1.06465	-1.32759	-0.295641	0.389197	-0.877285	1.04667		J
Tpm4			6.83	3.82	5.55	5.56	4.35	6.98		1.43		1.03259	-1.33098	0.0274834	0.0353358	-0.914805	1.15038		J
Plau			3.73	1.18	2.02	3.49	1.86	3.45		1.43		1.03904	-1.35154	-0.564053	0.814049	-0.71405	0.776549		J
Lgals4			3.27	0.94	1.1	2.11	0.55	2.53		1.43		1.44052	-0.767643	-0.61601	0.341175	-1.13725	0.739212		J
Tnfrsf1b			4.31	1.76	2.79	3.91	2.52	4.22		1.43		1.01234	-1.42684	-0.441602	0.629721	-0.699867	0.926248		J
Itfg3			3.77	1.99	2.07	3.19	2.4	3.49		1.42		1.24615	-1.08465	-0.979896	0.486675	-0.547782	0.879506		J
9530068E07Rik			6.23	4.46	4.91	5.84	4.57	6.33		1.42		0.995579	-1.10225	-0.568902	0.533346	-0.971875	1.1141		J
Acad8			2.28	0.22	1.45	2.47	1.64	2.38		1.42		0.633012	-1.78181	-0.339951	0.855738	-0.117224	0.750236		J
Atp2c1			5.45	3.53	4.07	4.51	3.85	5.49		1.42		1.16723	-1.15113	-0.499092	0.0321995	-0.764738	1.21553		J
Eif4ebp1			6.24	4.5	5.09	6.53	4.47	6.51		1.42		0.694656	-1.07418	-0.474399	0.989461	-1.10467	0.96913		J
Gtf2ird2			2.11	1.13	0.77	2.23	1.14	2.19		1.42		0.789723	-0.713051	-1.26509	0.973736	-0.697717	0.912399		J
Kif3b			3.68	1.83	2.21	2.95	2	3.63		1.42		1.17286	-1.07951	-0.616866	0.284083	-0.87254	1.11198		J
Lyn			6.61	3.72	5.35	5.63	4.1	6.77		1.42		0.991749	-1.30731	-0.0106069	0.212139	-1.00501	1.11903		J
Mthfs			4.19	3.2	3.04	4.47	3.12	4.46		1.42		0.637308	-0.785854	-1.01586	1.03982	-0.900857	1.02544		J
Plscr1			4.17	2.64	2.8	4.7	2.49	4.22		1.42		0.690786	-0.894568	-0.72878	1.23996	-1.05	0.742595		J
Ski			3.59	1.62	2.27	2.59	1.48	3.69		1.42		1.11046	-0.97297	-0.285546	0.0528788	-1.12103	1.21621		J
2310009B15Rik			3.49	1.19	2.49	3.28	2.6	3.33		1.41		0.885134	-1.79356	-0.279516	0.640558	-0.151405	0.69879		J
Nedd9			5.53	2.84	4.11	4.12	3.56	5.51		1.41		1.17005	-1.34454	-0.157357	-0.148009	-0.671493	1.15135		J
Ms4a6b			2.11	0.97	2.17	2.49	2.38	2.29		1.41		0.0750177	-1.97747	0.183043	0.759179	0.561132	0.399094		J
Scamp1			2.8	1.49	1.66	2.89	1.45	3.07		1.41		0.746805	-0.959557	-0.738121	0.864036	-1.01166	1.0985		J
Plcb2			5.22	2.4	3.81	4.25	3.21	5.22		1.41		1.07416	-1.44662	-0.186228	0.207085	-0.722563	1.07416		J
Nckap1l			6.87	4.21	5.4	6.07	4.68	6.81		1.41		1.08482	-1.32657	-0.247787	0.359593	-0.900494	1.03043		J
Lass2			6.98	5.87	5.52	6.68	6.12	6.92		1.4		1.05194	-0.796584	-1.37945	0.552336	-0.380251	0.952016		J
Ptpn6			8.08	5.07	6.6	7.51	5.75	8		1.4		1.00256	-1.4213	-0.189239	0.543558	-0.87372	0.938141		J
Rgs18			4.94	2.29	3.59	3.95	2.91	4.99		1.4		1.07381	-1.37577	-0.174089	0.158683	-0.802659	1.12003		J
Aldh4a1			2.44	0.84	0.76	2.07	1.85	2.16		1.4		1.0568	-1.18773	-1.29996	0.537752	0.229129	0.664007		J
Mtm1			1.4	0.41	0.15	1.35	0.88	1.55		1.4		0.76971	-0.949116	-1.40052	0.682901	-0.133108	1.03014		J
Zdhhc9			3.46	0.93	1.99	2.63	1.08	3.39		1.4		1.09968	-1.19333	-0.232624	0.347426	-1.05738	1.03624		J
Bcl3			3.57	0.78	2.16	2.17	1.14	3.31		1.4		1.23573	-1.25958	-0.0253407	-0.0163969	-0.937607	1.00319		J
Arhgap30			6.32	3.67	4.94	5.48	4.19	6.34		1.4		1.0576	-1.35154	-0.196974	0.293946	-0.878807	1.07578		J
Dram1			3.93	1.07	2.7	3.98	1.93	4.1		1.4		0.774356	-1.48935	-0.199196	0.813932	-0.808655	0.908912		J
Aldoa			8.83	6.19	7.32	8.85016	6.82	8.71		1.39		0.896366	-1.37181	-0.400963	0.913684	-0.830542	0.793267		J
Fam134b			3.83	1.69	2.58	3.03	1.7	3.97		1.39		1.03277	-1.11299	-0.220592	0.230619	-1.10296	1.17315		J
Gng12			4.03	1.66	2.68	3.34	2.2	4.07		1.39		1.04818	-1.35588	-0.321217	0.348267	-0.808115	1.08876		J
Itprip			5.36	2.86	3.78	4.38	2.96	5.17		1.39		1.18903	-1.1424	-0.284435	0.275109	-1.04915	1.01184		J
Ms4a6c			4.96	2.09	4.06	4.66	3.48	4.57		1.39		0.935562	-1.77662	0.0850511	0.652059	-0.463056	0.567007		J
Mtap4			4.52	2.09	3.1	3.46	2.78	4.49		1.39		1.15617	-1.36733	-0.318467	0.0553855	-0.65078	1.12502		J
Peg13			3.61	1.27	2.05	2.55	2	3.44		1.39		1.24317	-1.34645	-0.483248	0.0700894	-0.538582	1.05503		J
Fstl3			1.31	0.0489218	0	1.38	0.37	1.39		1.39		0.822636	-1.02928	-1.10113	0.925433	-0.557774	0.940118		J
Nat8l			2.1	0.2	0.32	1.57	0.43	1.71		1.39		1.25837	-1.02958	-0.885073	0.620153	-0.752613	0.788739		J
Hiatl1			5.78	4.69	4.6	5.28	4.43	5.98		1.38		1.00054	-0.668726	-0.806555	0.23482	-1.0669	1.30682		J
Ffar2			3.26	0.3	2.01	3.7	1.58	3.39		1.38		0.674513	-1.57724	-0.276398	1.00923	-0.603511	0.773408		J
Srpk2			3.85	1.64	2.55	2.8	1.61	3.93		1.38		1.10099	-1.07149	-0.176944	0.0688116	-1.10099	1.17963		J
Gpr84			3.29	0.3	1.98	3.65	1.68	3.34		1.38		0.709817	-1.60548	-0.304576	0.988581	-0.53688	0.748534		J
Rassf5			5.72	3.02	4.34	5.02	3.09	5.72		1.38		1.01175	-1.20018	-0.118789	0.438291	-1.14283	1.01175		J
Tcn2			6.81	3.87	5.32	6.59	4.57	6.7		1.38		0.935573	-1.42207	-0.259287	0.759151	-0.860728	0.847362		J
Tmem71			2.55	0.72	1.52	2.38	0.59	2.9		1.38		0.788088	-1.07683	-0.261564	0.614844	-1.20931	1.14477		J
Tmem181c-ps			3.42	1.35	2.24	2.69	2.1	3.61422		1.37422		0.996594	-1.42766	-0.385346	0.141665	-0.549305	1.22405		J
1700071M16Rik			1.39	0.06	0	1.61	0.44	1.37		1.37		0.79508	-1.03337	-1.11586	1.09753	-0.510959	0.767584		J
Klf4			3.47	1.24	2.02	2.4	2.6	3.39		1.37		1.1245	-1.51512	-0.591842	-0.142042	0.0946948	1.02981		J
Rcsd1			7.17	4.16	5.75	6.47	4.55	7.12		1.37		1.0094	-1.32775	-0.0931751	0.465876	-1.02493	0.970574		J
Sun2			7.84	5.58	6.38	7.66	6.18	7.75		1.37		0.969721	-1.35761	-0.533776	0.784358	-0.739734	0.87704		J
Ubtd1			3.89	1.62	2.58	4.03	2.59	3.95		1.37		0.785375	-1.50027	-0.533652	0.926339	-0.523583	0.845788		J
Itih5			1.62	0.12	0.34	1.15	0.3	1.71		1.37		1.05285	-1.06225	-0.752034	0.390118	-0.808437	1.17975		J
Nedd4l			1.45	0.07	0.34	0.83	0.18	1.71		1.37		0.996881	-1.00656	-0.614582	0.0967845	-0.846865	1.37434		J
Ptplb			3.06	1.65	1.61	2.79	1.71	2.98		1.37		1.06909	-0.914351	-0.970619	0.68928	-0.829949	0.956552		J
Bcl6			4.76	2.38	3.14	3.6	2.78558	4.51		1.37		1.29631	-1.2105	-0.410004	0.0745047	-0.783302	1.03299		J
Cklf			5.27	3.93	3.85	5	3.4	5.22		1.37		1.01542	-0.633868	-0.732333	0.683101	-1.2862	0.95388		J
Rdh12			4.79	2.05	3.14	4.6	1.91	4.51		1.37		0.980519	-1.10213	-0.273633	0.836102	-1.20855	0.767694		J
Gng5			8.18	6.75	6.91	8.06	6.95	8.28		1.37		0.913879	-1.0712	-0.849098	0.747298	-0.793571	1.0527		J
Tes			4.39	2.14	3.13	3.89	2.93	4.49		1.36		0.972418	-1.47221	-0.396573	0.429168	-0.613873	1.08107		J
Adrbk2			1.96	0.18	0.47	1.35	0.8	1.83		1.36		1.17953	-1.2571	-0.86012	0.344504	-0.408386	1.00157		J
Tnni2			1.1	0	0	0.72	0.13	1.36		1.36		0.921892	-0.927496	-0.927496	0.283012	-0.708932	1.35902		J
Lxn			1.42	0.07	0.1	1.52	0.42	1.46		1.36		0.832082	-1.07723	-1.0348	0.973512	-0.582221	0.888654		J
Slc25a45			4.62263	1.81	3.16	4.31	3.17	4.46		1.36		0.954068	-1.64149	-0.39568	0.665564	-0.386451	0.803987		J
Stap1			4.47	1.78	3.22	3.68	1.81	4.58		1.36		0.979174	-1.19169	-0.0295904	0.341635	-1.16748	1.06795		J
Cfp			7.34	4.81	5.81	6.59	4.98	7.16		1.35		1.12746	-1.20109	-0.280715	0.437178	-1.04463	0.961793		J
Fam65b			5.49	2.99	4.18	4.62	2.63	5.53		1.35		1.01864	-1.01864	-0.0488947	0.309666	-1.31201	1.05124		J
Zfp622			3.84	2.32	2.88	3.25	2.57	4.23		1.35		0.888556	-1.163	-0.407161	0.0922298	-0.82557	1.41494		J
Cpd			3.75	1.97	2.37	3.14	2.43	3.72		1.35		1.13644	-1.2341	-0.701396	0.324063	-0.62149	1.09649		J
Fuca2			4.19	2.84	2.77	3.87	2.91	4.12		1.35		1.09131	-0.899592	-1.00282	0.619391	-0.79636	0.988076		J
Mib2			2.8	1.33	1.67	2.35	0.59	3.02		1.35		0.901695	-0.676271	-0.311299	0.418644	-1.47062	1.13785		J
Rassf2			5.09	2.47	3.78	4.51	2.95	5.13		1.35		0.988045	-1.36174	-0.186847	0.467864	-0.931244	1.02392		J
Tmem43			5.09	3.06	3.73	4.77	3.57	5.08		1.35		1.00084	-1.32554	-0.557722	0.634122	-0.741082	0.989383		J
2210411K11Rik			1.42	0.07	1.09	1.11	1.42	2.14		1.35		0.313652	-1.68681	-0.175349	-0.145712	0.313652	1.38056		J
Cnr2			4.49	2.14	3.08	3.58	2.32	4.43		1.35		1.13687	-1.18629	-0.25703	0.237259	-1.00835	1.07755		J
Mettl9			6.12	4.99	5.02	5.96	4.52	6.36		1.34		0.837235	-0.676486	-0.636298	0.622903	-1.30609	1.15873		J
Msl1			5.65	4.18	4.52	4.99	3.96	5.86		1.34		1.01499	-0.873664	-0.436832	0.167024	-1.15632	1.2848		J
2410004N09Rik			2.44	0.24	0.47	2.65	1.22	1.81		1.34		0.96599	-1.22869	-0.999243	1.17548	-0.251058	0.337515		J
Galc			2.93	0.85	1.47	2.57	1.05	2.81		1.34		1.0561	-1.17782	-0.511939	0.669459	-0.963019	0.927219		J
Tnfrsf23			1.13	0	0	0.65	0.08	1.34		1.34		0.995902	-0.890192	-0.890192	0.19473	-0.756663	1.34642		J
Cyth4			5.96	3.07	4.43	5.46	3.48	5.77		1.34		1.03094	-1.32432	-0.215967	0.623451	-0.990187	0.876091		J
D6Wsu116e			5.1	3.22	3.66	4.18	3.39	5		1.34		1.24342	-1.07489	-0.532307	0.108928	-0.865256	1.12011		J
Samhd1			7	4.7	5.7	6.01	4.55	7.04		1.34		1.08345	-1.0525	-0.123823	0.164066	-1.1918	1.1206		J
Stxbp2			6.88	4.73	5.45	6.37	5.24	6.79		1.34		1.08724	-1.32262	-0.515599	0.515599	-0.750981	0.986364		J
Tmem165			5.06	3.32	3.63	4.59268	3.85	4.97		1.34		1.11976	-1.24798	-0.826141	0.483841	-0.526771	0.997291		J
Ankrd44			4.48	2.07	3.14	3.15	2.71	4.41		1.33		1.21178	-1.32035	-0.196126	-0.185619	-0.647915	1.13823		J
Ctbp2			3.15	1.11	1.66	2.79	1.94	2.99		1.33		1.06472	-1.41288	-0.744901	0.627498	-0.404838	0.870401		J
Hrh2			2.74	0.27	1.62	1.41	1.53	2.82		1.33		1.06355	-1.54171	-0.117782	-0.339282	-0.21271	1.14793		J
Gadd45b			3.66	1.41	2.26	2.74	0.95	3.59		1.33		1.09883	-0.919429	-0.156976	0.273586	-1.33205	1.03604		J
Limd2			7.3	4.21	5.82	6.57	4.82	7.15		1.33		1.04726	-1.40119	-0.12546	0.468825	-0.91784	0.928405		J
Rnf135			1.3	0.04	0.87	1.67	1.37	1.35		1.33		0.345362	-1.83042	-0.397166	0.984281	0.466239	0.431702		J
2410016O06Rik			4.09	1.76	2.93	3.77	1.2	4.26		1.33		0.852392	-0.972484	-0.0561299	0.601765	-1.41108	0.985537		J
Zfp710			4.83	2.6	3.47	3.74	2.57	4.8		1.33		1.15909	-1.06596	-0.197893	0.0715075	-1.09589	1.12915		J
Dynlt1c			8.36	7.18	7.03	8.07026	7.57	8.36		1.33		1.01959	-0.991334	-1.24696	0.525823	-0.326707	1.01959		J
Myo1h			1.04	0	0	1.25	0.33	1.32		1.32		0.620522	-1.06298	-1.06298	0.96046	-0.528793	1.07377		J
Cds2			5.1	3.1	3.78	4.16	3.28	5.1		1.32		1.16586	-1.13517	-0.352825	0.0843711	-0.928082	1.16586		J
Fn1			5.12	2.64	4.1	4.41	3.96	4.95		1.32		1.03829	-1.75047	-0.108702	0.239893	-0.266132	0.847123		J
Hsh2d			3.11	1.59	1.75	2.93	1.79	3.07		1.32		1.00615	-1.06989	-0.851356	0.760301	-0.796723	0.951515		J
Rap1gds1			4.72	3.17	3.35	4.13	3.58	4.67		1.32		1.16826	-1.1434	-0.874953	0.288337	-0.531932	1.09369		J
Sptlc2			4.54	2.34	3.28	4.1	3.09	4.6		1.32		0.978027	-1.46242	-0.419683	0.489938	-0.630448	1.04458		J
0910001L09Rik			6.6	4.03	5.24	6.52	4.64	6.56		1.32		0.893485	-1.39895	-0.319633	0.822125	-0.854832	0.857805		J
Sephs2			5.77	4.61	4.57	5.71	5.06	5.89		1.32		0.83665	-1.09793	-1.16464	0.736585	-0.347446	1.03678		J
Sh3bp5			5.77	3.05	4.32	4.92	3.88	5.64		1.32		1.11346	-1.46775	-0.26255	0.306835	-0.680099	0.990098		J
Tecr			8.19	7.31	6.78	8.26	7.23	8.1		1.32		0.880649	-0.541316	-1.39773	0.99376	-0.670586	0.735221		J
Treml2			5.65	2.73	4.23	4.57	3.57	5.55		1.32		1.11793	-1.4592	-0.135329	0.164748	-0.717831	1.02968		J
Elac1			1.19	0.02	0.24	0.92	0.98	1.55736		1.31736		0.639555	-1.37137	-0.993251	0.175495	0.278619	1.27096		J
Igj			6.33	3.58	5.22	7.33	4.6	6.53		1.31		0.52761	-1.45543	-0.272819	1.24872	-0.719905	0.671831		J
Naip2			3.4	1.39	2.18	3.1	1.27	3.49		1.31		0.929013	-1.08246	-0.29188	0.628794	-1.20255	1.01908		J
Asah1			4.7	2.47	3.32	3.81	2.77	4.62		1.3		1.16494	-1.22936	-0.316734	0.209367	-0.907255	1.07904		J
Gpc1			5.34	2.27	3.93	5.13	3.53	5.23		1.3		0.901717	-1.61109	-0.252372	0.729831	-0.579773	0.811682		J
Polr1a			3.87	2.06	2.42	3.36	2.57	3.72		1.3		1.16056	-1.25394	-0.773705	0.480231	-0.573609	0.960461		J
Eepd1			2.38	0.38	0.78	1.46	0.79	2.08		1.3		1.34035	-1.16889	-0.667039	0.186102	-0.654493	0.963965		J
Tmem2			3.15	1.21	1.84	2.5	1.64	3.14		1.3		1.11424	-1.2787	-0.501612	0.31248	-0.748306	1.1019		J
Bid			5.34	3.77	4.04	5.25	3.62	5.34		1.3		0.936165	-0.948167	-0.62411	0.828146	-1.1282	0.936165		J
Ethe1			5.7	3.75	4.28	5.54	4.13	5.58		1.3		1.00028	-1.24172	-0.632359	0.816318	-0.804821	0.862308		J
Gys1			5.03	2.24	3.59	4.75	3.24	4.89		1.3		0.960208	-1.53574	-0.328021	0.709719	-0.641133	0.834963		J
Map4k2			7.04	4.87	5.72	5.98	5.27	7.02		1.3		1.18007	-1.24336	-0.294087	-0.00372263	-0.796642	1.15774		J
Rgl2			5.98	3.06	4.49	5.47	4.21	5.79		1.3		1.02263	-1.5815	-0.306193	0.567795	-0.555904	0.853179		J
Tmub1			3.22	1.78	2.1	3.19	2.07	3.4		1.3		0.827347	-1.1806	-0.734387	0.785515	-0.776219	1.07834		J
Tmco3			2.37	1.55	1.18	2.21	1.67	2.47		1.29		0.893361	-0.693403	-1.40938	0.583748	-0.461193	1.08687		J
A830007P12Rik			4.62	2	3.62	4.22	3.29	4.46		1.29		0.94131	-1.74424	-0.08371	0.531302	-0.421967	0.777307		J
Arsg			3.05	1.74	1.5	2.36	1.38	2.79		1.29		1.30579	-0.567114	-0.910242	0.3193	-1.08181	0.934071		J
Bcs1l			2.87	1.86	1.42	2.84	2	2.71		1.29		0.966846	-0.697667	-1.4228	0.917405	-0.466943	0.703161		J
Cask			1.27	0.03	0	0.74	0.14	1.29		1.29		1.14071	-0.904323	-0.953799	0.266624	-0.722908	1.1737		J
Dennd2a			1.2	0.02	0	0.65	0.08	1.29		1.29		1.10498	-0.870593	-0.904078	0.184164	-0.77014	1.25566		J
Dhrs1			5.57	3.58	4.13	5.09	3.58	5.42		1.29		1.10729	-1.078	-0.474028	0.580181	-1.078	0.942565		J
Fxc1			5.28	4.24	4.19	5.2	4.47	5.48		1.29		0.81896	-0.993206	-1.08033	0.679562	-0.592439	1.16745		J
Gm5424			1.57	0.1	0	1.7	0.48	1.29		1.29		0.943818	-1.00115	-1.13346	1.11582	-0.498371	0.573347		J
Selplg			6.71	3.83	5.26	6.23	4.31	6.55		1.29		1.01242	-1.36134	-0.182702	0.616792	-0.965712	0.880543		J
Tob1			4.47	2.34	3.41	3.35	3.28	4.7		1.29		1.01353	-1.44432	-0.209629	-0.278864	-0.359638	1.27893		J
Was			6.46	3.96	5.03	5.99	4.17	6.32		1.29		1.03875	-1.24254	-0.26615	0.609864	-1.05091	0.910994		J
Crlf2			4.35	1.58	3.68	4.11	2.07	4.97		1.29		0.663013	-1.40052	0.163891	0.484223	-1.03549	1.12489		J
Shkbp1			5.94	4.55	4.48	5.59	4.74	5.77		1.29		1.15503	-0.952834	-1.05898	0.62427	-0.664709	0.897231		J
2610002J02Rik			3.67	1.69	2.57	4.13	2.87	3.85		1.28		0.584695	-1.55919	-0.60635	1.08277	-0.28152	0.779593		J
Elmo1			4.19	1.81	2.96	3.3	2.58	4.24		1.28		1.07139	-1.45328	-0.233373	0.127294	-0.636471	1.12443		J
Preb			4.88	3.31	3.54	4.26	3.22	4.82		1.28		1.16711	-0.927021	-0.620237	0.34013	-1.04707	1.08708		J
Vps26b			4.12	2.97	3	3.82	3.58	4.28		1.28		0.887744	-1.18867	-1.13451	0.34607	-0.0872698	1.17664		J
4933433P14Rik			2.01	1.28	1.43	2.04	1.2	2.71		1.28		0.397975	-0.856075	-0.598394	0.449511	-0.993505	1.60049		J
Slc9a3r2			1.49	0.08	0	1.05	0.26	1.28		1.28		1.2147	-0.935165	-1.05714	0.543819	-0.660714	0.894506		J
Irak4			3.93	1.44	2.5	3.48	2.02	3.78		1.28		1.04811	-1.38716	-0.350457	0.608001	-0.819905	0.901407		J
Adssl1			6.15	3.31	4.89	5.65	4.16	6.16		1.27		0.951121	-1.51196	-0.141656	0.517479	-0.774774	0.959794		J
Cldn15			3.76	1.04	2.1	3.95	2.16	3.37		1.27		0.900823	-1.47805	-0.550989	1.06699	-0.498514	0.559735		J
Itpk1			4.01	1.72	2.5	3.01	1.97	3.77		1.27		1.25946	-1.18475	-0.352222	0.192121	-0.917911	1.0033		J
Olfm1			1.96	0.18	0.66	2.01	1.24	1.93		1.27		0.813489	-1.48494	-0.865139	0.878052	-0.116213	0.774752		J
Zfp608			2.68	0.73	1.56	1.74	0.49	2.83		1.27		1.04462	-0.975552	-0.115685	0.0707923	-1.22419	1.20002		J
Wipf1			5.37	3.06	3.95	4.32	3.3	5.22		1.27		1.2169	-1.19256	-0.264241	0.12169	-0.942227	1.06044		J
Galns			5.23	2.61	3.85	5.2	3.64	5.11		1.26		0.886644	-1.54159	-0.392348	0.85884	-0.586977	0.775427		J
Unc13d			5.59	3.16	3.97	5	3.66	5.23		1.26		1.18779	-1.3112	-0.478201	0.58104	-0.797002	0.81757		J
1110008P14Rik			6.1	5	4.7	5.78	5.26	5.96		1.26		1.12277	-0.827305	-1.35914	0.555476	-0.366378	0.87458		J
Camk2g			4.09	2.13	2.64	3.42	2.39	3.9		1.26		1.21037	-1.17387	-0.553485	0.395346	-0.857597	0.979242		J
Gm5523			2.72	1.3	1.1	2.18	1.2	2.36		1.26		1.31243	-0.73554	-1.02399	0.533627	-0.879763	0.793229		J
Lipe			3.9	1.41	2.52	3.08	1.42	3.78		1.26		1.10142	-1.15581	-0.149576	0.358076	-1.14675	0.992641		J
Lmo1			2.13	0.53	1.29	3.04	1.06	2.54		1.25		0.380235	-1.28655	-0.494827	1.32822	-0.734427	0.807349		J
Parvg			6.54	3.98	5.23	6.25	4.58	6.48		1.25		0.953573	-1.41647	-0.259224	0.685091	-0.860993	0.898025		J
Ppp1r42			0.54	0	0	1.02	0.26	1.25		1.25		0.0537124	-0.969983	-0.969983	0.963664	-0.477093	1.39968		J
Prom1			3.72	1.54	2.4	3.8	2.48	3.65		1.25		0.848614	-1.49808	-0.572321	0.934732	-0.486204	0.773262		J
Rps27			3.38	1.81	2.49	2.15	0.56	2.65		1.25		1.26927	-0.382184	0.333096	-0.0245439	-1.69704	0.501397		J
Cst3			8.71	6.48	7.61	8.88	7.08	8.85016		1.24016		0.7538	-1.41527	-0.316146	0.919155	-0.831665	0.890128		J
Arpc4			7.33	5.71	6.13	7.16	5.88	7.37		1.24		0.951381	-1.15031	-0.605424	0.730834	-0.929759	1.00327		J
Def6			5.61	2.66	4.35	5.34	3.59	5.59		1.24		0.895736	-1.53594	-0.142878	0.673175	-0.769343	0.87925		J
Dock8			5.72	3.26	4.42	4.82	3.9	5.66		1.24		1.11961	-1.40722	-0.215705	0.195162	-0.749833	1.05798		J
Lpgat1			3.88	1.43	2.87	3.21	2.22	4.11		1.24		0.915052	-1.50424	-0.0822889	0.25345	-0.724142	1.14217		J
Ppp3ca			5.44	3.29	4.35	5.17	3.4	5.59		1.24		0.881878	-1.22483	-0.186174	0.617315	-1.11705	1.02886		J
Prkcb			4.87	2.91	4.1	3.63	2.72	4.96		1.24		1.05439	-1.00193	0.246549	-0.246549	-1.20127	1.14881		J
Sort1			5.43	2.87	4.14	4.98	3.49	5.38		1.24		0.991265	-1.42938	-0.228511	0.565762	-0.843127	0.943987		J
Ms4a4c			2.63	0.25	1.34	2.43	0.6	2.58		1.24		0.93775	-1.31285	-0.282113	0.748624	-0.98188	0.890469		J
Fmo5			3.42	0.86	2.1	3.22	1.26	3.34		1.24		0.934614	-1.33685	-0.236611	0.757155	-0.981936	0.86363		J
Il6ra			3.74	1.15	2.64	3.19	1.75	3.88		1.24		0.925104	-1.43551	-0.0774718	0.423816	-0.888647	1.0527		J
Nfatc1			4.82	2.27	3.43	3.61	2.74	4.67		1.24		1.20959	-1.29809	-0.157344	0.0196681	-0.835892	1.06207		J
Sh3bp2			4.89	2.52	3.44	4.13	2.98	4.68		1.24		1.17609	-1.32002	-0.35107	0.375645	-0.835548	0.954912		J
Akna			6.34	4.63	4.97	5.49	4.68	6.2		1.23		1.27016	-1.00416	-0.551956	0.139652	-0.937661	1.08396		J
Arhgef1			7.67	5.68	6.42	7.21	6.09	7.65		1.23		1.04842	-1.3135	-0.435194	0.502451	-0.826869	1.02468		J
Cbx4			3.63	1.55	2.51	3.02	1.97	3.74		1.23		1.00733	-1.3381	-0.255592	0.31949	-0.864503	1.13137		J
Cdc42se1			7.24	5.12	5.89	6.8	5.58	7.12		1.23		1.07592	-1.3293	-0.455705	0.576723	-0.807412	0.939774		J
Vdac2			7.08	5.63	5.68	7.1	5.48	6.91		1.23		0.969744	-0.864337	-0.801093	0.995042	-1.05407	0.754714		J
Zmpste24			5.83	4.06	4.81	6.19	4.02	6.04		1.23		0.677361	-1.10765	-0.351287	1.04041	-1.14798	0.889142		J
Fam195a			3.19	0.29	1.22	2.91	1.09	2.45		1.23		1.15151	-1.35616	-0.551977	0.909392	-0.66439	0.511623		J
Dennd2d			4.47	1.37	3.11	3.87	2.13	4.34		1.23		1.00084	-1.47135	-0.0837354	0.522349	-0.865266	0.897165		J
Eif4e3			4.16	1.84	2.86	3.56	2.4	4.09		1.23		1.0707	-1.39279	-0.309706	0.433589	-0.798158	0.99637		J
S1pr2			1.61	0.11	0.53	1.37	0.37	1.76		1.23		0.924172	-1.20308	-0.607448	0.583812	-0.834355	1.1369		J
Nin			4.66	2.95	3.62	4.01	3.45	4.85		1.23		1.00765	-1.33138	-0.414916	0.118547	-0.647451	1.26754		J
Sh3bp1			5.31	3.56	4.11	5.17	3.61422	5.34		1.23		0.930371	-1.12374	-0.478161	0.766042	-1.0601	0.965585		J
Kif21b			5.17192	2.55	3.97	3.95	3.42	5.07		1.22192		1.15483	-1.47825	-0.0522079	-0.072293	-0.60455	1.05248		J
Man2b1			7.04	4.41	5.68	6.63	5.05	6.9		1.22		1.00984	-1.43048	-0.252074	0.629411	-0.836637	0.879938		J
Map3k3			5.66	2.93	4.27	5.02	3.44	5.49		1.22		1.06744	-1.37797	-0.177658	0.494158	-0.921135	0.915163		J
AA960436			4.59	2.8	3.23	4.36	2.99	4.45		1.22		1.04766	-1.14998	-0.622051	0.765286	-0.916706	0.875782		J
B3galt4			2.82	0.42	1.74	2.61	1.64	2.69		1.22		0.907823	-1.70671	-0.268716	0.679052	-0.377654	0.766203		J
Pop1			0.96	0	0	1.28	0.34	1.22		1.22		0.551014	-1.06829	-1.06829	1.09078	-0.494788	0.989576		J
Siglec5			2.16	0.73	1.74	2.61	1.95	1.74		1.22		0.54073	-1.74472	-0.130521	1.25993	0.205105	-0.130521		J
Dok3			7.94	4.97	6.61	7.35	5.35	7.83		1.22		0.996542	-1.34317	-0.0512057	0.531752	-1.04381	0.909886		J
Myo1g			6.14	3.36	4.82	5.27	4.13	6.04		1.22		1.08413	-1.47001	-0.128626	0.284814	-0.762566	0.992255		J
Scamp2			6.08	4.01	4.82	5.6	4.23	6.04		1.22		1.04757	-1.23503	-0.341838	0.51827	-0.992432	1.00346		J
4632415K11Rik			1.67	0.12	0.13	1.63	0.45	1.34		1.21		1.05703	-1.04348	-1.02993	1.00282	-0.596274	0.609826		J
Lcp2			5.37	2.83	4.09	4.91	3.29	5.3		1.21		1.00002	-1.37017	-0.194406	0.570775	-0.940924	0.934703		J
Mark4			3.26	1.43	2.37	2.54	1.55736	3.58		1.21		0.923881	-1.17958	-0.0991118	0.0962912	-1.03318	1.2917		J
Mvp			4.37	2.06	3	3.61	3.03	4.21		1.21		1.14603	-1.52804	-0.43989	0.266249	-0.405162	0.960813		J
Obfc2a			2.01	0.19	1.44	1.28	0.34	2.65		1.21		0.72922	-1.18959	0.128272	-0.0404146	-1.03145	1.40397		J
Tom1			5.04	3.15	3.75	4.65	3.47	4.96		1.21		1.06796	-1.25209	-0.515565	0.589217	-0.859274	0.969752		J
Znrf1			4.43	2.46	3.34	3.96	2.87	4.55		1.21		0.973354	-1.34154	-0.307478	0.421069	-0.859764	1.11436		J
Nceh1			2.8	1.14	1.75	2.27	1.28	2.95		1.2		1.00371	-1.16483	-0.367955	0.311347	-0.98194	1.19967		J
Ntpcr			3.32	1.94	2.02	3.25	1.12	3.22		1.2		0.918456	-0.587448	-0.500149	0.842069	-1.48226	0.809332		J
Rab4b			6.26	4.22	4.97	5.53	4.53	6.17		1.2		1.15539	-1.24971	-0.365481	0.294742	-0.884227	1.04928		J
Acpp			2.19	0.21	1.05	2.23	0.57	2.25		1.2		0.837682	-1.30707	-0.397177	0.88101	-0.917117	0.902674		J
Nod1			2.56	0.6	1.61	2.3	0.93	2.81		1.2		0.839419	-1.33016	-0.212161	0.551618	-0.96487	1.11615		J
Ctsl			4.21	2.51	2.81	4.3	3.48	4.01		1.2		0.870734	-1.38345	-0.985653	0.990073	-0.0972393	0.605536		J
Ech1			6.83	5.67	5.61	6.83	5.57	6.81		1.2		0.921833	-0.831161	-0.921833	0.921833	-0.982281	0.891609		J
Pfn1			10.86	9.2	9.85014	10.52	9.66	11.05		1.19988		0.916137	-1.35381	-0.464782	0.451258	-0.724786	1.17598		J
Cldn1			2.32	0.49	1.51	2.93	1.08	2.70571		1.19571		0.49704	-1.39511	-0.340467	1.12776	-0.78507	0.895848		J
Adrbk1			8.3	6.52	7.06	7.58	6.81	8.25		1.19		1.17582	-1.20255	-0.481019	0.213786	-0.815059	1.10902		J
Psd4			5.31	3.11	4.05	4.92	3.56	5.24		1.19		1.02033	-1.35504	-0.340111	0.599242	-0.869171	0.944751		J
Nck1			4.19	3.08	3.21	3.9	1.89	4.22		1.19		0.870429	-0.37625	-0.230243	0.54472	-1.71278	0.904123		J
Rps6kc1			3.01	1.18	1.8	3.24	1.91	2.99		1.19		0.782634	-1.40396	-0.663148	1.05745	-0.531713	0.758737		J
Acaa1b			1.85	0.16	0.23	1.61	0.45	1.42		1.19		1.18581	-1.04915	-0.95658	0.868416	-0.665639	0.617149		J
Acn9			0.69	0	0.83	1.88	0.52	1.81		1.19		-0.355793	-1.2822	-0.167827	1.24192	-0.584037	1.14794		J
Gm16548			1.33	0.05	0	0.95	0.83	1.19		1.19		1.06119	-1.18397	-1.27168	0.394658	0.184174	0.815626		J
Tgds			3.67	1.84	2.1	3.15	2.1	3.29		1.19		1.27353	-1.10865	-0.770195	0.59663	-0.770195	0.778873		J
Trem2			1.31	0.04	0.53	1.02	1.23	0.96		1.19		0.960355	-1.68149	-0.662194	0.357099	0.793939	0.232288		J
2010016I18Rik			2.13	0.2	1.32	2.3	0.58	2.51		1.19		0.648074	-1.35853	-0.194076	0.824821	-0.963447	1.04316		J
Ccdc125			4.46	1.92	3.24	4.1	1.95	4.43		1.19		0.939599	-1.21047	-0.0931134	0.634864	-1.18508	0.914204		J
Dtx4			1.15	0.01	0.21	1.35	0.66	1.39756		1.18756		0.593907	-1.32008	-0.984291	0.929694	-0.228771	1.00954		J
Gca			4.06	1.44	3.04	4.22	2.62	4.11		1.18		0.737654	-1.64344	-0.189336	0.883065	-0.571038	0.783095		J
Msrb2			3.47	1.24	2.11	3.15	0.62	3.29		1.18		0.973914	-0.903747	-0.171207	0.704474	-1.42579	0.822354		J
Rab37			3.68	1.4	2.15	3.01	2.58	3.33		1.18		1.18811	-1.55276	-0.651158	0.382681	-0.134239	0.767365		J
Taf13			3.99	2.17	2.88	3.34	3.35	3.9		1.18		1.06174	-1.62833	-0.578907	0.101001	0.115781	0.928715		J
Tmem180			3.66	1.79	3.11	4.07	2.97	3.43		1.18		0.623645	-1.76451	-0.0787539	1.14725	-0.257546	0.329915		J
Klhl18			3.2	1.3	1.95	2.48	1.96	3.13		1.18		1.16173	-1.39497	-0.52031	0.192874	-0.506854	1.06753		J
Anxa5			5.98	3.35	4.65	5.64142	4.22	5.83		1.18		0.986957	-1.52153	-0.281596	0.664016	-0.691729	0.843887		J
Aprt			6.8806	4.24	5.41	7.19	4.73	6.59		1.18		0.852708	-1.31131	-0.352474	1.10626	-0.909744	0.614554		J
Csgalnact2			4.72	3.49	3.79	4.37	3.63	4.97		1.18		0.910424	-1.09523	-0.606044	0.339711	-0.866941	1.31808		J
Dlgap4			4.24	1.57	2.87	3.23	2.31	4.05		1.18		1.16969	-1.44376	-0.171293	0.181081	-0.719431	0.983712		J
Tnfaip8l2			5.45	3.03	4.29	5.22	3.53	5.47		1.18		0.906745	-1.39902	-0.198499	0.687602	-0.922625	0.925801		J
C3			7.39	4.31	6.18	7.64035	5.48	7.35		1.17		0.757506	-1.57964	-0.160661	0.947477	-0.691831	0.727153		J
Idh1			4.98	2.69	3.69	4.65	3.39	4.86		1.17		1.01056	-1.4601	-0.381207	0.654526	-0.704874	0.881092		J
Ccr2			4.36	2.21	3.34	3.83	2.97	4.51		1.17		0.940583	-1.5156	-0.224674	0.335106	-0.647365	1.11194		J
Fam63a			5.73	4.27	4.54	5.01	4.15	5.71		1.17		1.18428	-0.903103	-0.51708	0.154886	-1.07467	1.15569		J
Prkra			2.95	1.67	1.87	2.91	0.76	3.04		1.17		0.814871	-0.575842	-0.358543	0.771411	-1.56455	0.912655		J
Fbxo18			4.52	2.38	3.32	4.04	3.42	4.48		1.16		1.00823	-1.60178	-0.45533	0.422806	-0.333366	0.959445		J
Capzb			7.67	5.92	6.62	7.69	6.01	7.78		1.16		0.826908	-1.1783	-0.376214	0.849824	-1.07517	0.952949		J
Gpd2			3.38	2.23	2.28	2.92	2.45	3.44		1.16		1.09798	-1.01824	-0.92623	0.251493	-0.613398	1.20839		J
Leprotl1			3.93	1.94	2.83	3.64	2.22	3.99		1.16		0.941403	-1.29326	-0.293838	0.615749	-0.978835	1.00878		J
Myo5a			3.02	0.97	2	2.33	1.59	3.16		1.16		1.00126	-1.43746	-0.212149	0.180426	-0.699893	1.16781		J
Ptpn18			4.5	1.75	3.62	3.97	2.42	4.78		1.16		0.83345	-1.47392	0.0950916	0.388757	-0.911761	1.06838		J
Txndc17			5.04	3.94	3.95	4.79	4.14	5.11		1.16		0.997242	-1.01554	-0.997242	0.539792	-0.64958	1.12533		J
Ace			1.79	0.15	0	1.61	0.44	1.16		1.16		1.21551	-0.924134	-1.11983	0.980669	-0.545783	0.393572		J
Casp1			3.01	1.22	3.16	3.14	2.38	3.63		1.16		0.296922	-1.80107	0.472731	0.44929	-0.441476	1.0236		J
BC029214			4.13	2.58	2.85	3.86	3.32	4.01		1.16		1.04201	-1.36262	-0.943752	0.623135	-0.214607	0.855841		J
Tbl1xr1			3.05	1.92	2.24	2.46	1.83	3.4		1.16		0.903846	-0.89853	-0.388122	-0.0372172	-1.04208	1.4621		J
Mpo			9	7	8.57	9.58009	8.15	8.93		1.15		0.518085	-1.7264	0.0355212	1.16908	-0.43582	0.439528		J
Ptger1			4.02	2.01	3.54	3.76	3.15	4.69		1.15		0.543387	-1.67805	0.0128939	0.256037	-0.418132	1.28387		J
Cyp4f13			3.15	0.63	1.84	2.7	1.67	2.99		1.15		1.02379	-1.59103	-0.3355	0.556861	-0.511897	0.857773		J
Gm561			2.75	1.6	1.74	2.44	0.6	2.89		1.15		0.863821	-0.466618	-0.304651	0.505181	-1.62352	1.02579		J
Gnaq			3.01	1.33	2.04	2.2	1.39	3.19		1.15		1.04145	-1.10097	-0.195538	0.00850167	-1.02445	1.271		J
Mt1			6.3	3.9	5.22	6.91	5.05	6.31		1.15		0.622946	-1.55964	-0.359217	1.17769	-0.513817	0.63204		J
Smpd2			3.17	0.63	1.72	2.02	1.43	2.61		1.15		1.38772	-1.45486	-0.235016	0.100721	-0.559563	0.761005		J
Stard5			2.31	1.23	1.67	2.36	1.93	2.82		1.15		0.455476	-1.46107	-0.680257	0.544205	-0.218865	1.36051		J
Acox3			4.7	2.46	3.49	3.95	2.67	4.64		1.15		1.09598	-1.24583	-0.169015	0.311893	-1.02629	1.03326		J
Cept1			4.49	3.22	3.41	3.89	2.79	4.56		1.15		1.07138	-0.711132	-0.444457	0.229246	-1.31466	1.16962		J
Stk17b			6.64	4.75	6.12	5.49	4.69	7.04		1.15		0.871457	-1.06246	0.339374	-0.305266	-1.12386	1.28075		J
Tmem219			5.13	3.32	3.74	4.7	3.93	4.89		1.15		1.17033	-1.33653	-0.754829	0.574778	-0.491677	0.837929		J
Aes			8.15025	7.3	7.01	8.01	7.59	8.15		1.14		0.935472	-0.837799	-1.44262	0.642971	-0.232977	0.934954		J
Efhd2			5.65	3.35	4.43	5.46	3.67	5.57		1.14		0.943674	-1.31329	-0.2535	0.757229	-0.99928	0.865171		J
Plin2			5.8	3.8	4.51	5.8	3.67	5.65		1.14		0.923481	-1.06606	-0.359776	0.923481	-1.19539	0.774265		J
Rnpep			5.07	2.94	4.14	5.24	3.27	5.28		1.14		0.720502	-1.33486	-0.176909	0.884545	-1.01642	0.923144		J
Copg2			4.85	3.67	3.69	4.36	3.54	4.83		1.14		1.15225	-0.808793	-0.775555	0.33792	-1.02484	1.11901		J
Mlx			4.64	3.95	3.64	4.69	3.93	4.78		1.14		0.755555	-0.659828	-1.29573	0.858119	-0.700854	1.04273		J
Snx6			4.61	2.81	3.73	4.16	2.82	4.87		1.14		0.88288	-1.16328	-0.117465	0.37134	-1.15191	1.17844		J
Arhgef37			1.27	0.04	0	1.09	0.28	1.14		1.14		1.07098	-1.00897	-1.07661	0.766594	-0.603129	0.851145		J
Chd7			2.19	0.21	1.11	1.87	0.66	2.25		1.14		0.950877	-1.37828	-0.319573	0.574448	-0.848928	1.02146		J
Fmnl2			2.79	0.69	1.76	2.64	0.61	2.9		1.14		0.85114	-1.15341	-0.132046	0.707957	-1.22978	0.95614		J
Zfp768			2.08	0.53	1.05	1.49	1.18	2.19		1.14		1.03837	-1.40023	-0.582118	0.11013	-0.37759	1.21143		J
Fuca1			4.97	3.47	3.79	4.64	3.68	4.93		1.14		1.0717	-1.15072	-0.676601	0.582766	-0.839578	1.01243		J
Got2			6.38	5.73	5.17	6.45	5.39	6.31		1.14		0.860725	-0.317109	-1.33186	0.987568	-0.933207	0.733881		J
Rab28			4.71	3.64	3.74	4.69	3.41	4.88		1.14		0.818611	-0.828876	-0.674905	0.787817	-1.18301	1.08036		J
Rab44			4.94	2.46	3.67	4.92	2.93	4.81		1.14		0.899227	-1.36482	-0.260182	0.880968	-0.935743	0.780547		J
Surf4			6.33	4.5	5.19	6.18	5.1	6.33		1.14		0.931303	-1.41943	-0.533091	0.73862	-0.648701	0.931303		J
Dok2			5.61	2.87	4.35	5.45	3.7	5.48		1.13		0.914839	-1.51096	-0.200674	0.773186	-0.776137	0.799746		J
Casd1			3.36	2.13	2.26	3.02	2.58	3.39		1.13		1.04123	-1.20563	-0.96816	0.420145	-0.38361	1.09603		J
Naip5			1.29	0.04	0.2	1.24774	0.33	1.33		1.13		0.902839	-1.14766	-0.8852	0.833517	-0.671947	0.968455		J
Plod1			3.21	1.88	1.82	2.54	1.48	2.95		1.13		1.29793	-0.627251	-0.714101	0.328101	-1.20625	0.921577		J
Casp3			5.85	4.21	4.64	5.61	3.94	5.77		1.13		1.00273	-0.939566	-0.430305	0.718491	-1.25933	0.907984		J
Elf4			5.07	2.92	3.79	3.95	3.54	4.92		1.13		1.25734	-1.34614	-0.292639	-0.0988918	-0.595369	1.0757		J
Osbpl7			3.34	1.29	2.13	2.97	2.07	3.26		1.13		1.0233	-1.50413	-0.468501	0.567132	-0.542475	0.924672		J
Eno1			8.15	5.78	6.9	8.07	5.99	8.03		1.13		0.917061	-1.26364	-0.233099	0.84345	-1.07042	0.806645		J
Dynlt1b			6.63	5.52	5.46	6.26	5.95	6.58075		1.12075		1.10476	-1.07255	-1.19024	0.378986	-0.22909	1.00814		J
Aga			2.75	1.83	1.5274	2.68	0.71	2.56		1.12		0.917787	-0.222578	-0.59766	0.831021	-1.61085	0.682277		J
Chst15			4.82	2.31	3.66	3.77	2.88	4.78		1.12		1.11314	-1.38893	-0.0431965	0.0664561	-0.820733	1.07327		J
Dcaf5			3.21	1.83	2.1	2.78	2.29	3.22		1.12		1.08738	-1.2634	-0.803465	0.354887	-0.479808	1.10441		J
Ptgs1			4.57	2.41	3.41	4.58	2.79	4.53		1.12		0.873072	-1.33258	-0.311447	0.883283	-0.944551	0.832226		J
Rangrf			3.72	1.94	2.35	4.44	1.59	3.47		1.12		0.71378	-0.871079	-0.506027	1.35485	-1.18271	0.491188		J
Bcdin3d			1.29	0.04	0.11	1.18	0.74	1.23		1.12		0.922516	-1.27395	-1.15095	0.729227	-0.0439293	0.817086		J
Lass5			4.52	1.62	3.43	4.01	2.39	4.55		1.12		0.920768	-1.50671	0.00837062	0.493867	-0.862174	0.94588		J
Stat5a			3.78	2.41	2.68	3.81	2.71	3.8		1.12		0.876282	-1.18763	-0.78087	0.921477	-0.735675	0.906412		J
Hmha1			7.6	4.91	6.4	7.31	5.56	7.51039		1.11039		0.937241	-1.46022	-0.13226	0.678779	-0.88091	0.857374		J
Gga1			5.38	4.12	4.1	4.99	4.07	5.21		1.11		1.1981	-0.855782	-0.888384	0.562371	-0.937285	0.920985		J
Mapkapk3			5.00213	2.66	4.02	5.18	3.29	5.13		1.11		0.738462	-1.4552	-0.18141	0.905059	-0.865137	0.858229		J
Rabac1			6.37	4.56	5.43	6.65	4.81	6.54		1.11		0.70049	-1.27032	-0.323024	1.00537	-0.998108	0.885594		J
Tmem205			3.76	1.84	2.54	3.65	2.95	3.58		1.11		0.931255	-1.59895	-0.676478	0.786296	-0.136174	0.694049		J
Chmp2b			3.63	2.39	2.93	3.31	2.6	4.04		1.11		0.763426	-1.20876	-0.349904	0.254475	-0.874759	1.41552		J
Oma1			2.76	2.08	1.75	2.99	1.37	2.86		1.11		0.688296	-0.332885	-0.828458	1.0337	-1.39912	0.83847		J
Plcb3			3.1	1.02	1.79	2.37	1.55	2.9		1.11		1.20882	-1.36121	-0.409803	0.306838	-0.706345	0.9617		J
Clic1			7.85	6.14	6.66	7.74033	6.52	7.77		1.11		0.971931	-1.28435	-0.598229	0.827226	-0.782953	0.866374		J
Fcnb			7.49	5.05	6.62	8.6	5.77	7.35043		1.11		0.529178	-1.37919	-0.151266	1.39733	-0.816067	0.420018		J
Tmed3			6.06	3.91373	5.32	6.78	5.02	5.84		1.10627		0.580052	-1.60007	-0.171621	1.31141	-0.476354	0.356582		J
Ywhaz			7.45	5.7	6.47	6.91	5.98	7.57		1.1		1.00546	-1.27967	-0.274216	0.300332	-0.914053	1.16215		J
Ndrg1			4.08	1.45	2.89	3.31	2.47	3.99		1.1		1.05553	-1.59252	-0.142639	0.280243	-0.565521	0.964909		J
Sike1			2.91	1.21	2.36	2.22	2.31	2.94		1.1		0.930531	-1.77358	0.0556728	-0.167018	-0.0238598	0.978251		J
Smarca2			3.02	1.59	2.06	2.68	0.81	3.16		1.1		0.878559	-0.691865	-0.175712	0.505171	-1.54846	1.03231		J
Ccl9			2.91	1.21	1.91	3.01	2.04	3.01		1.1		0.754057	-1.52825	-0.588477	0.88831	-0.413948	0.88831		J
Pop4			2.53	2.13	1.7	2.52	1.33	2.8		1.1		0.643971	-0.068255	-0.833898	0.626165	-1.49271	1.12472		J
Cstb			5.68	3.46	4.36	5.02	4.15	5.46		1.1		1.16946	-1.44855	-0.387198	0.391129	-0.634848	0.910014		J
Prtn3			8.4	6.29	7.97	9.26011	7.39	8.38		1.1		0.444015	-1.63033	0.0212819	1.28959	-0.548916	0.424353		J
Ptgir			2.65	0.478527	2	2.63	1.57	2.93		1.09147		0.664339	-1.7126	-0.0471649	0.642447	-0.517852	0.970833		J
Edem1			4.48	2.79	3.56	4.09	2.74565	4.65		1.09		0.919913	-1.12373	-0.192604	0.448303	-1.17737	1.12549		J
Tfeb			5.22	3.23	3.81	4.22	3.46	4.9		1.09		1.36072	-1.14653	-0.415774	0.100794	-0.856747	0.95754		J
Fkbp1b			1.08	0	0	0.82	0.72	1.09		1.09		0.92286	-1.23603	-1.23603	0.403126	0.203229	0.942849		J
Trappc2			2.67	1.76	2.62	2.68	2.85	2.98		1.09		0.178349	-1.93858	0.0620345	0.201612	0.597082	0.899501		J
Clec4a3			3.42	2.08	2.24	3.48	2.26	3.33		1.09		0.921494	-1.07549	-0.837045	1.01091	-0.807239	0.787368		J
Slc39a11			3.59	1.52	2.81	3.88	2.61	3.58		1.09		0.675365	-1.68746	-0.214975	1.00639	-0.443268	0.663951		J
Tmem216			4.82	2.74	3.87	5.69	3.44	4.96		1.09		0.518022	-1.38342	-0.350427	1.31334	-0.743514	0.646004		J
Uhrf1bp1l			3.61	2.19	2.54	2.91	2.03	3.63		1.09		1.14562	-0.909257	-0.402774	0.13265	-1.14079	1.17456		J
Pecr			1.86	0.16	0.578433	2.14	0.868143	1.66		1.08157		0.82303	-1.33315	-0.802431	1.17816	-0.43498	0.569362		J
Ankrd13a			7.7	6.97	6.61	7.54	7.19	7.69		1.08		0.948375	-0.713178	-1.53257	0.584199	-0.212436	0.925614		J
Ap1m1			6.39	5.11	5.25	6.25	5.27	6.33		1.08		1.01538	-1.06967	-0.841621	0.787323	-0.809042	0.917638		J
Csf1			1.62	0.66	0.42	1.42	0.96	1.5		1.08		1.06456	-0.888263	-1.37647	0.657722	-0.278006	0.820457		J
Zdhhc3			4.07	3.23	2.95	3.95	3.39	4.03		1.08		0.980889	-0.784711	-1.37324	0.72866	-0.448406	0.896813		J
Smcr7			2.78	1.33	1.61	2.21	1.33	2.69		1.08		1.19442	-1.00251	-0.578272	0.330802	-1.00251	1.05806		J
Prelid1			7.52	6.49	6.54	7.86	6.31	7.61036		1.07036		0.683713	-0.830944	-0.757417	1.1837	-1.09564	0.816591		J
Dynlt1a			6.27	5.22	5.06	5.86	5.56	6.13		1.07		1.20087	-0.948413	-1.27592	0.361625	-0.252455	0.914298		J
Lbp			4.7	2.24	3.58	4.88	3.05	4.65		1.07		0.794122	-1.50416	-0.252251	0.962289	-0.747409	0.747409		J
Neat1			8.07026	6.05	8.06	7.15	7.12	7.99		1.07		0.829947	-1.69693	0.817113	-0.321084	-0.358607	0.729559		J
Rala			3.54	1.77	2.3	2.55	1.06	3.37		1.07		1.17358	-0.700619	-0.139418	0.1253	-1.45242	0.993573		J
Rad51l3			1.66	1.18	0.69	1.63	1.16	1.76		1.07		0.763033	-0.405869	-1.59912	0.689977	-0.454573	1.00655		J
Nlrp12			2.7	0.26	1.31	2.49	0.6	2.38		1.07		1.02778	-1.30143	-0.299107	0.827318	-0.976871	0.722312		J
Vcl			5.98	4.89	4.9	5.42	4.78	5.97		1.07		1.19062	-0.785691	-0.76756	0.17527	-0.985136	1.17249		J
Ehd1			6.65	5.75	5.76	6.49	5.8	6.82		1.06		0.885104	-0.932219	-0.912027	0.562024	-0.831257	1.22838		J
Fam107b			7.16	5.43	6.34	6.7	5.22	7.4		1.06		0.877574	-1.05644	-0.0391275	0.363327	-1.29121	1.14588		J
Snapc5			4.99	3.91	4.13	4.94	4.28	5.19		1.06		0.784369	-1.24872	-0.834569	0.690245	-0.552196	1.16087		J
Cytip			4.37	2.4	3.51	3.31	2.39	4.34		1.06		1.11862	-1.12241	0.140301	-0.0872144	-1.13379	1.08449		J
Ldlrad3			1.41	0.06	0	1.12	0.92	1.06		1.06		1.10052	-1.19105	-1.2929	0.608257	0.268765	0.506409		J
Wdr4			2.6	1.24	1.28	2.85	0.61	2.34		1.06		0.868621	-0.645897	-0.601353	1.14702	-1.34748	0.57908		J
Add3			5.54	3.2	4.62	4.84	3.79	5.68		1.06		0.95514	-1.45243	0.00857397	0.234927	-0.845393	1.09918		J
Cebpe			6.44	3.29	5.23	7.01	4.26	6.29		1.06		0.712608	-1.48809	-0.132741	1.11083	-0.810416	0.607812		J
Hexa			6.52	4.1	5.25	6.29	4.48	6.31		1.06		0.991068	-1.34123	-0.232909	0.769403	-0.975005	0.788678		J
Nat15			6.18	4.6	4.96	5.65	4.73	6.02		1.06		1.207	-1.10926	-0.581509	0.430023	-0.918686	0.972439		J
Plod3			4.43	2.16	3.24	4.29	2.85	4.3		1.06		0.94314	-1.47599	-0.325037	0.793943	-0.740658	0.8046		J
Rab1b			6.86	5.35	5.71	6.61	5.65	6.77		1.06		1.06184	-1.22326	-0.678471	0.683515	-0.76927	0.925646		J
Serpinb1a			7.32	4.7	6.24	7.9	5.42	7.3		1.06		0.674966	-1.43028	-0.192847	1.14101	-0.851742	0.658895		J
Vti1b			4.73	3.48	3.87	4.45	3.22	4.93		1.06		0.886591	-0.910553	-0.349844	0.484031	-1.28436	1.17413		J
Cyfip1			3.73	1.77	2.51	3.27	2.16	3.56		1.05		1.11885	-1.32682	-0.403453	0.544869	-0.84018	0.906729		J
Hmga2-ps1			3.84	1.76	2.98	3.54	1.24	4.03		1.05		0.817655	-0.988422	0.0709117	0.557163	-1.43994	0.982634		J
Itgax			1.7	0.45	0.42	1.62	0.95	1.47		1.05		1.03386	-1.12601	-1.17785	0.895628	-0.262065	0.636443		J
Arhgap4			6.52	3.98	5.38	6.1	4.34	6.43		1.05		0.975256	-1.35801	-0.0719577	0.58944	-1.02731	0.892581		J
Atn1			3.72	1.84	2.62	3.08	2.73	3.67		1.05		1.09458	-1.55497	-0.455685	0.192609	-0.300658	1.02412		J
Dennd5a			5.99	4.62	4.94	5.27	4.74	5.99		1.05		1.20341	-1.0499	-0.52358	0.0191888	-0.85253	1.20341		J
Nisch			5.65	4.51	4.66	5.22	4.9	5.71		1.05		1.07465	-1.18707	-0.889479	0.221543	-0.413327	1.19369		J
Tle3			4.76244	2.82	3.76	4.18	3.3	4.81		1.05		1.03167	-1.40121	-0.22387	0.302175	-0.800014	1.09124		J
4930420K17Rik			4.22	2.67	3.65	3.34	2.15	4.69		1.04		0.809855	-0.827461	0.207745	-0.119718	-1.37675	1.30633		J
Ccdc109a			4.39	3.51	3.46	4.38	3.76	4.5		1.04		0.818274	-1.02809	-1.13299	0.797292	-0.503553	1.04907		J
Cyfip2			6.72	4.7	5.75	5.68	4.61	6.66		1.04		1.13397	-1.08276	0.0695012	-0.00731591	-1.18152	1.06812		J
Glud1			5.74	3.48	4.82	5.55	3.66	5.86		1.04		0.83969	-1.29656	-0.0299327	0.660094	-1.12641	0.953119		J
Hdgfrp3			1.35	0.05	0.74	0.78	0.16	1.78		1.04		0.807068	-1.13587	-0.10462	-0.0448371	-0.97147	1.44973		J
Lrrc33			5.48	3.13	4.32	5.18	3.49	5.36		1.04		0.977758	-1.35102	-0.171768	0.680466	-0.994274	0.858841		J
Malt1			2.89	1.42	2.32	1.85	0.97	2.83		1.04		1.09053	-0.810357	0.353454	-0.254314	-1.39226	1.01295		J
Orai2			4.92	2.24	3.71	4.28	2.84	4.75		1.04		1.05373	-1.44538	-0.0746004	0.456927	-0.88588	0.895205		J
Plcg2			6.28	3.7	5.22	5.48	4.03	6.26		1.04		1.0227	-1.33667	0.0533448	0.29111	-1.03489	1.00441		J
Rmnd5b			5.43	3.48	4.15	4.97	3.96	5.19		1.04		1.15977	-1.35307	-0.489681	0.566999	-0.734521	0.850499		J
Stk39			1.59	0.1	0.35	0.81	0.17	1.39		1.04		1.33975	-0.995022	-0.603281	0.117522	-0.885334	1.02636		J
Wls			4.08	1.33	3.1	3.85	2.37	3.88		1.04		0.908588	-1.64536	-0.00154785	0.694985	-0.679506	0.722846		J
Zbtb34			2.08	0.77	0.95	1.75	1.22	1.99		1.04		1.116	-1.242	-0.918003	0.522002	-0.432001	0.954003		J
Adamts10			3.47	1.19	2.28	2.44	1.91	3.24		1.03		1.24102	-1.45805	-0.167706	0.0217031	-0.605713	0.968746		J
Pafah2			2.31	0.84	1.32	2.7	1.87	2.1		1.03		0.668733	-1.49973	-0.791662	1.24404	0.0196686	0.358952		J
Parp6			2.91	1.55	2.32	2.92	2.58	3.03		1.03		0.643444	-1.79865	-0.415994	0.6614	0.050877	0.858923		J
Wbscr16			2.04	0.76	1.35	2.18	1.79	1.49		1.03		0.844737	-1.62202	-0.485001	1.11454	0.362948	-0.215199		J
Dram2			3.2	2.39	2.39	2.97	2.27	3.42		1.03		0.876006	-0.787036	-0.787036	0.403784	-1.03341	1.3277		J
Stat5b			4.9	3.78	3.85	4.51	3.81	4.88		1.03		1.13479	-0.943079	-0.813212	0.411244	-0.887422	1.09768		J
Tlr7			1.68	0.13	0.63	1.21	0.32	1.66		1.03		1.0994	-1.19823	-0.457055	0.402703	-0.916581	1.06976		J
Capza2			6	4.72	5.35	5.87	4.58	6.37		1.02		0.716176	-1.05239	-0.181922	0.536556	-1.24582	1.2274		J
D19Wsu162e			5.3	3.78	4.06	4.6	3.82	5.08		1.02		1.31479	-1.00903	-0.580956	0.244613	-0.947875	0.978451		J
Pde2a			6.73	4.36	5.71	6.26093	4.62263	6.73		1.02		0.958176	-1.32548	-0.0246617	0.506198	-1.07241	0.958176		J
Tcirg1			5.86	3.59	5.29	6	4.61	5.83		1.02		0.705456	-1.70869	0.0992601	0.854346	-0.623921	0.673551		J
Tpm3			7.83	6.31	6.84	7.61	6.3	7.86		1.02		0.959641	-1.10937	-0.38794	0.660179	-1.12298	1.00048		J
Micall1			2.39	0.42	1.2	2.04	1.06	2.22		1.02		1.07193	-1.45706	-0.455732	0.622619	-0.635457	0.853694		J
Clec4b1			1.77	0.14	1.04	1.6	1.16	1.3		1.02		1.05066	-1.79572	-0.224101	0.753795	-0.014552	0.229922		J
Entpd1			3.64	1.51741	2.45	3.32	1.4	3.47		1.02		1.00862	-1.11718	-0.183179	0.688138	-1.23477	0.838365		J
Nme4			3.88	2.63	2.43	4.29	1.63	3.45		1.02		0.831358	-0.423206	-0.623937	1.24286	-1.42686	0.399788		J
Man1c1			2.6	1.24	1.82	2.86	0.75	2.84		1.02		0.652309	-0.87286	-0.222421	0.943885	-1.42237	0.921456		J
Creb3			4.4	2.92	3.25	3.82	2.84	4.27		1.02		1.2046	-0.978429	-0.491673	0.349088	-1.09643	1.01285		J
Pik3cg			4.72	2.93	3.75	3.76	2.8	4.77		1.02		1.10608	-1.01902	-0.0455094	-0.0336374	-1.17335	1.16544		J
Calm1			6.93	5.63	6.18	6.64	5.73	7.19		1.01		0.853514	-1.17618	-0.317466	0.400735	-1.02005	1.25945		J
H2-D1			8.86	6.72	7.87	8.45	6.99	8.88		1.01		0.959473	-1.32617	-0.0979054	0.521569	-1.0378	0.980834		J
Chpf2			3.8	2.71	2.61	3.81	3.22	3.62		1.01		0.94005	-1.08897	-1.27512	0.958664	-0.139611	0.604982		J
Hcfc1r1			4.69	3.48	3.28	4.28	3.01	4.29		1.01		1.2694	-0.534091	-0.832188	0.658298	-1.23462	0.673203		J
Akr1c13			0.59	0	0.84	0.83	1.01	1.58		1.01		-0.421955	-1.5622	0.0611996	0.0418734	0.389745	1.49134		J
Mvd			2.94	0.63	1.68	2.38	1.1	2.69		1.01		1.1261	-1.38319	-0.242601	0.51779	-0.872639	0.854534		J
Stard8			2.31	0.23	1.01	2.03	0.54	2.02		1.01		1.08519	-1.2825	-0.394616	0.766466	-0.929624	0.755083		J
Atp6v1a			4.99	3.73	3.99	4.42	3.71	5		1.01		1.15526	-0.97493	-0.535366	0.191605	-1.00874	1.17217		J
Btg1			6.48	4.25	5.63	5.56	4.27	6.64		1.01		0.974694	-1.18091	0.153051	0.0853864	-1.16158	1.12936		J
Samd9l			5.34	3.47	4.62	4.56	3.1	5.63		1.01		0.885929	-0.982515	0.166528	0.106578	-1.35221	1.17569		J
Stk38			6.06	4.7	5.13	5.62	4.34	6.14		1.01		0.992961	-0.861172	-0.274939	0.393095	-1.35197	1.10203		J
Trex1			4.22	2.83	3.86	4.19	3.84	4.2		1.01		0.682906	-1.92968	0.00626519	0.626519	-0.031326	0.645315		J
Ear3			7.36	5.44	6.71	8.37	6.36	7.09		1.01		0.478064	-1.46798	-0.180752	1.50176	-0.535499	0.204402		J
Plac8			7.64	5.4	7.2	8.64	6.36	7.89		1		0.390528	-1.54626	0.0100874	1.25517	-0.716208	0.606687		J
3110003A17Rik			5.61	4.55	4.76	5.77	4.31	5.76		1		0.731562	-0.872829	-0.554978	0.973735	-1.23609	0.958599		J
9930012K11Rik			1.57	0.1	0	1.32	0.35	1		1		1.27624	-0.939596	-1.09033	0.8994	-0.562753	0.41704		J
Arhgap25			5.36	3.14	4.27	4.88	3.23	5.27		1		1.01475	-1.23425	-0.0894873	0.528481	-1.14307	0.923576		J
Fpgs			3.58	1.96	2.51	4.14	2.51	3.51		1		0.656051	-1.29404	-0.631975	1.33016	-0.631975	0.571787		J
Gsr			5.99	4.28	4.88	5.85	4.77	5.88		1		0.989824	-1.37745	-0.546826	0.796013	-0.699107	0.837544		J
Mppe1			4.46	2.02	3.45	4.53	2.12	4.45		1		0.808153	-1.25666	-0.0465429	0.86739	-1.17203	0.799691		J
Prdx6			5.59	3.78	4.51	5.99	3.73	5.51		1		0.75374	-1.09403	-0.348796	1.16209	-1.14507	0.672071		J
Srgn			8.06	6.11	7.24	8.27	6.08	8.24		1		0.705566	-1.18781	-0.0906231	0.909468	-1.21694	0.880339		J
Tmem164			5.24	3.67	4.07	4.53	3.82	5.07		1		1.28111	-1.11334	-0.503292	0.198267	-0.884574	1.02184		J
Hba-a2			12.26	0.37	0	12.73	13.68	0		13.31		0.820872	-0.875561	-0.928351	0.887924	1.02347	-0.928351		K
Snora41			0	0	0	7.78	0.64	7.25		7.78		-0.6855	-0.6855	-0.6855	1.35656	-0.517515	1.21745		K
Snora62			0	0	0	5.99	0.64	0		5.99		-0.459115	-0.459115	-0.459115	2.02966	-0.193202	-0.459115		K
Gm6654			7.12	3.51	2.31	7.41	7.19	7.04		4.73		0.604064	-1.00331	-1.53762	0.733188	0.635232	0.568443		K
Rpl26			0	0	0	3.99	0.63	3.09		3.99		-0.719287	-0.719287	-0.719287	1.51414	-0.366641	1.01036		K
Gm13253			4.85	2.14	1.35	5.41	4.83	4.92		3.57		0.544584	-1.03666	-1.49761	0.871335	0.532915	0.585428		K
Rps19-ps3			5.48	1.86	2.3	6.34	5.26	4.96218		3.4		0.60644	-1.36604	-1.12629	1.07504	0.486566	0.324288		K
Gm10653			5.25	3.72	1.93	5.98	5.19	5.15		3.22		0.484092	-0.554218	-1.76897	0.979495	0.443374	0.416229		K
C330021F23Rik			5.86	3.45	2.56	6.27	5.57	5.61		3.05		0.646636	-0.954452	-1.54573	0.91902	0.453974	0.480548		K
Rplp2-ps1			7.03	4.9	4.55	7.69	7.49	7.03		2.59		0.426396	-1.13502	-1.39159	0.910215	0.763603	0.426396		K
Gm5148			7.52	5.57	4.97	8.09	7.2	7.46		2.49		0.581122	-0.996403	-1.48179	1.04225	0.322247	0.532583		K
Npm3-ps1			2.74	0.27	0	3.53	1.71	2.45		2.45		0.680343	-1.07622	-1.26824	1.24216	-0.0521517	0.474107		K
Rap1gap			3.06	2.07	0.61	3.63	2.05	2.99		2.38		0.614858	-0.309764	-1.67335	1.14722	-0.328443	0.54948		K
Aldh1a7			2.97	3.02	0.72	3.8	2.25	3.09		2.37		0.309147	0.356225	-1.80937	1.09065	-0.368779	0.422135		K
Gm16062			1.87	0.16	0	2.92	1.8	2.28		2.28		0.310773	-1.14518	-1.28141	1.20478	0.251173	0.65986		K
Sdsl			3.35	2.16	1.06	3.91	2.35	3.13		2.07		0.67885	-0.49192	-1.57414	1.2298	-0.30499	0.462405		K
Rps4y2			0.27	0.96	1.08	2.28	1.79	1.51		2.01		-1.48736	-0.505275	-0.334478	1.37349	0.676072	0.277545		K
Sh2d4a			2.25	2.26	0.27	3.38	2.27	2.25		1.98		0.13551	0.145425	-1.82773	1.25594	0.155341	0.13551		K
2400009B08Rik			1.61	0.11	0	3.58	0.63	1.79		1.97		0.239822	-0.872753	-0.954342	1.701	-0.487061	0.373331		K
Mmp14			2.17	1.09	0.07	2.39	1.34	1.99		1.92		0.767175	-0.48504	-1.66769	1.02226	-0.195176	0.558473		K
Gm5766			1.61	0.11	0	1.79	2.02	1.56		1.91		0.482262	-1.20659	-1.33044	0.684924	0.943882	0.425967		K
Cst7			4.41	2.69	3.93	5.13	4.6	4.07		1.91		0.328668	-1.75222	-0.252046	1.19974	0.558534	-0.082671		K
Anxa9			1.93	1.15	0	2.19	1.13	1.8		1.8		0.709313	-0.272813	-1.72082	1.03669	-0.297995	0.545625		K
Pira4			4.29	0.88	0	2.52	0.6	0		1.77		1.71168	-0.295253	-0.813171	0.669958	-0.460045	-0.813171		K
Pklr			5.37	5.12	3.45	6.09	4.79	5.21		1.76		0.417043	0.131397	-1.77672	1.2397	-0.245656	0.23423		K
1110004E09Rik			1.8	2.33	1.95	3.54	1.53	2.35		1.74		-0.637494	0.113332	-0.424996	1.82748	-1.01999	0.141665		K
Spr			2.2	0.91	1.53	3.2	2.62	2.51		1.71		0.0466462	-1.5231	-0.768649	1.2635	0.557726	0.423872		K
Gdf3			0	0	0	1.7	0.478527	0.21		1.7		-0.598477	-0.598477	-0.598477	1.95727	0.120931	-0.282767		K
Snhg6			2.63	2.88	2.24	4.29	2.32	3.42		1.66		-0.428639	-0.10716	-0.930147	1.70598	-0.827274	0.587236		K
Spryd4			1.55	1.44	1.58	3.18	1.19	2.24		1.63		-0.42746	-0.577526	-0.386533	1.79624	-0.918584	0.513861		K
Gm11968			4.5	3.05	3.13	5.23	4.67	4.46		1.62		0.369757	-1.27151	-1.18096	1.19605	0.562182	0.324481		K
B230118H07Rik			0.17	0	0	1.74	0.48	0.8		1.57		-0.541446	-0.79595	-0.79595	1.80898	-0.0773494	0.401718		K
E030024N20Rik			2.57	1.24	1.03	3.39	1.94	2.6		1.57		0.49133	-0.988223	-1.22184	1.40354	-0.209511	0.524704		K
Mtg1			1.6	1.99	1.61	3.17	2.03	2.04		1.57		-0.823635	-0.145006	-0.806234	1.90828	-0.0754032	-0.0580025		K
Mettl13			0.79	0	0.8	2.11	1.53	1.38		1.53		-0.425745	-1.50491	-0.412085	1.37741	0.585115	0.380211		K
Endog			1.7	0.13	0	2.18	1.35	1.50743		1.50743		0.629394	-1.14968	-1.29699	1.17331	0.232786	0.411175		K
Nkg7			4.98	3.85	5.24	6.48	5.06	5.02		1.5		-0.149217	-1.49814	0.161155	1.64139	-0.0537182	-0.101468		K
Tmem8			5.34	4.53	3.8	5.32	4.6	5.3		1.5		0.846433	-0.459492	-1.63644	0.814188	-0.346634	0.781943		K
Fam132a			4.4	3.14	2.8	5.26	3.17	4.28		1.48		0.585673	-0.736025	-1.09267	1.48778	-0.704556	0.459797		K
1810014F10Rik			1.89	0.83	0	2.39	0.59	1.48		1.48		0.783087	-0.414132	-1.35158	1.34781	-0.685201	0.320011		K
Snhg7			0.53	1.14	0	2	0.53	1.28		1.47		-0.542687	0.320893	-1.29301	1.5384	-0.542687	0.519092		K
Tnfsf13			1.55	1.77	1.09	3.02	1.7	1.96		1.47		-0.462826	-0.121524	-1.17646	1.81769	-0.23012	0.173237		K
Dusp12			0	0	0.53	1.46	1.27	0.98		1.46		-1.12027	-1.12027	-0.280068	1.19425	0.893048	0.433313		K
Nudt14			1.57	1.89	2.16	3.02	2.32	2.06		1.45		-1.227	-0.572598	-0.0204499	1.73824	0.306749	-0.224949		K
Stap2			0	0	0	1.43	0.39	0.32		1.43		-0.643477	-0.643477	-0.643477	1.93644	0.060138	-0.0661518		K
1500001M20Rik			2.45	2.72	2.43	3.87	2.27	3.27		1.42		-0.623708	-0.186302	-0.656108	1.67672	-0.915311	0.704709		K
Rnmtl1			1.08	1.62	0.44	2.5	1.35	1.61		1.42		-0.518451	0.273898	-1.45753	1.56513	-0.122276	0.259225		K
Slc26a1			3.11	2.39	1.38	3.73	2.1	2.8		1.42		0.640611	-0.237941	-1.47035	1.39714	-0.591802	0.262345		K
Gm3219			3.01	2.39	1.74	3.82	2.95	3.14		1.4		0.237875	-0.638258	-1.55678	1.3825	0.153088	0.42158		K
Smo			2.76	1.79	1.27	2.98	1.95	2.67		1.4		0.783571	-0.668781	-1.44736	1.11297	-0.429217	0.648817		K
Gm5512			1.46	0.55	0.06	1.92	1.46	1.45		1.39		0.445299	-0.86187	-1.56573	1.10607	0.445299	0.430935		K
Gm10012			2.88	3.16	2.47	4.26	2.6	3.71		1.38		-0.434993	-0.0289995	-1.02948	1.56597	-0.840986	0.768487		K
Ptpmt1			2.27	1.64	0.85	2.6	1.84	2.22		1.37		0.594353	-0.426854	-1.70741	1.12927	-0.102661	0.513305		K
2900010M23Rik			5.29	5.3	5	6.65	5.22	5.22		1.36		-0.261377	-0.244694	-0.745204	2.0076	-0.378163	-0.378163		K
Rab38			0.67	0	1.01	1.96	1.36	1.02		1.36		-0.507088	-1.52633	0.0101418	1.45534	0.542584	0.0253544		K
Spon2			1.62	0.11	0	2.05	0.54	1.36		1.36		0.793186	-0.985592	-1.11517	1.29973	-0.479053	0.486906		K
Gm15421			2.84	2.25	1.49	3.49	3.11	2.84		1.35		0.240773	-0.594851	-1.67125	1.16138	0.623177	0.240773		K
Nubpl			1.14	1.23	0.44	1.67	0.47	1.78		1.34		0.0320556	0.189419	-1.19188	0.958753	-1.13943	1.15109		K
Exosc6			2.19	2.53	2.43	3.53	2.46	2.4		1.34		-0.842974	-0.126446	-0.33719	1.98099	-0.273967	-0.400413		K
Pyroxd1			1.86	0.61	0.05	1.96681	1.52	1.38		1.33		0.836899	-0.826612	-1.57186	0.979043	0.384424	0.198111		K
Gpx3			1.23	1.24	2.28	2.55	2.53	1.94		1.32		-1.21037	-1.19383	0.526609	0.973261	0.940176	-0.0358425		K
Cldn20			1.14	1.85	0	1.92	0.77	1.31		1.31		-0.0348424	0.954682	-1.62366	1.05224	-0.55051	0.202086		K
Cited4			3.57	4.13	3.17	4.87	2.93	3.99		1.3		-0.292661	0.500356	-0.859102	1.54827	-1.19897	0.302102		K
Upp1			1.31	0.9	0.66	2.27	1.29	1.96		1.3		-0.143739	-0.810908	-1.20145	1.41841	-0.176284	0.913966		K
Krtcap2			5.41	4.65	5.38	6.7	5.09	5.51		1.29		-0.0681875	-1.17867	-0.112022	1.81671	-0.535759	0.0779285		K
Hddc2			2.49	2.07	2.61	3.5	3.35	2.72		1.28		-0.55453	-1.33087	-0.332718	1.31239	1.03512	-0.12939		K
Alkbh7			2.06	2.64	2.17	3.33	2.33	2.51		1.27		-0.979507	0.29239	-0.738285	1.80551	-0.387417	0.00730975		K
Map3k8			0.91	0	0	1.64	0.46	1.27		1.27		0.290657	-1.05425	-1.05425	1.36953	-0.374405	0.822706		K
Mir703			8.93	8.81	8.54	9.49	9.24	9.8		1.26		-0.440896	-0.698981	-1.27967	0.763503	0.225825	1.43022		K
Hilpda			1.24	1.21	0.71	1.91	0.52	1.97		1.26		-0.0335238	-0.0838096	-0.921906	1.08952	-1.24038	1.1901		K
Exosc7			4.19	4.11	3.96	5.45	4.21	4.19		1.26		-0.296102	-0.442627	-0.717361	2.01166	-0.259471	-0.296102		K
Mogat2			2.36	1.07	1.6	3.61	2.09	2.75		1.25		0.127476	-1.3235	-0.72736	1.53346	-0.176216	0.566141		K
Mrps27			1.96	2.48	1.74	2.92	1.23	1.78		1.25		-0.0976221	0.772609	-0.465797	1.50896	-1.31929	-0.398856		K
1110034B05Rik			1.25	1.78	0.51	2.09	0.55	0.68		1.23		0.157934	0.94267	-0.937735	1.40167	-0.87851	-0.686027		K
Pigp			2.9	3.26	1.83	3.18	2.03	3.02		1.23		0.319698	0.904908	-1.41968	0.774861	-1.09456	0.514768		K
Ranbp1			5.9	6.71	6.33	7.13	6.11	6.45		1.23		-1.2275	0.619449	-0.247019	1.57712	-0.748659	0.0266021		K
Kdelc1			0.94	0.49	0.87	2.16	0.74	1.49		1.22		-0.287345	-1.02623	-0.402283	1.71586	-0.615739	0.615739		K
Clstn3			0.17	0	0	1.39	0.38	0		1.22		-0.28201	-0.594674	-0.594674	1.96181	0.104221	-0.594674		K
0610011F06Rik			3.62	3.74	3.51	4.84	4.22	3.94		1.22		-0.729356	-0.485107	-0.953251	1.75385	0.491891	-0.0780241		K
Nmnat1			0.41	0.41	0	1.62	0.45	0.82		1.21		-0.37521	-0.37521	-1.11362	1.80401	-0.30317	0.363203		K
Snora70			8.74	7.68	6.57	8.5	6.69	7.78		1.21		1.2051	0.0223166	-1.21626	0.937299	-1.08236	0.1339		K
Tsen2			1.15	0.84	0.12	1.8	0.5	1.33		1.21		0.321319	-0.193899	-1.39054	1.40162	-0.758978	0.620478		K
Gm6402			2.92	2.87	1.54	3.88	3.44	2.74		1.2		0.0273911	-0.0358192	-1.71721	1.24103	0.684779	-0.200166		K
Fkbp11			0.55	0	0.44	1.75	0.49	1.07		1.2		-0.273119	-1.17441	-0.453377	1.69334	-0.371442	0.579012		K
Slc25a33			1.87	1.36	0	1.75	1.51	1.19		1.19		0.874713	0.118605	-1.89768	0.696805	0.34099	-0.133431		K
2310039H08Rik			2.83	2.47	2.48	4.02	2.91	3.27		1.19		-0.285702	-0.902819	-0.885677	1.75421	-0.148565	0.468552		K
Fam162a			5.16	4.42	4.02	5.96	3.4	5.2		1.18		0.50441	-0.29544	-0.727791	1.36911	-1.39794	0.547645		K
Ccnh			3.02	3.41	2.4	3.51	2.23	2.86		1.18		0.221568	0.972973	-0.972973	1.16564	-1.30051	-0.0867005		K
Dnajc15			3.27	3.1	2.88	4.45	3.15	3.3		1.18		-0.159068	-0.4652	-0.86137	1.96585	-0.375161	-0.105045		K
Rdh13			0.98	0	0.24	1.24	1.18	0.71		1.18		0.500414	-1.42275	-0.951767	1.01064	0.892895	-0.0294361		K
Mrps18b			4.13	3.84	3.67	5.31	3.98	4.14		1.18		-0.082972	-0.580804	-0.872636	1.94269	-0.340471	-0.0658053		K
Dkkl1			2.59	2.89	1.89	3.21	1.72	2.32		1.17		0.266666	0.788404	-0.950722	1.34492	-1.24637	-0.202898		K
2810001G20Rik			0	0	0.65	1.17	0.88	0.23		1.17		-1.00188	-1.00188	0.331679	1.39852	0.803553	-0.530003		K
Lair1			2.23	0.92	1.42	2.71	2.09	2.03		1.17		0.520632	-1.54612	-0.757282	1.27791	0.299758	0.205097		K
Mettl22			2.62	1.9	0.6	2.27	1.44	1.77		1.17		1.21481	0.189814	-1.66087	0.716547	-0.465043	0.00474534		K
3110001D03Rik			4.25	4.02	4.02	5.41	4.18	4.25		1.16		-0.199133	-0.635329	-0.635329	2.00081	-0.331889	-0.199133		K
Angptl4			0.37	0	0.26	1.53	0.42	0		1.16		-0.105657	-0.757211	-0.299363	1.93705	-0.0176096	-0.757211		K
Gpr89			2.08	2.48	1.99	3.24	2.59	2.3		1.16		-0.813597	0.0739634	-1.0133	1.76033	0.318042	-0.325439		K
I830012O16Rik			0.13	0	0	1.29	0.35	0.5		1.16		-0.508035	-0.773986	-0.773986	1.86507	-0.0579637	0.248903		K
Mrpl52			6.41	6.08	5.79	7.57	6.12	6.54		1.16		-0.0133801	-0.543234	-1.00886	1.84914	-0.479009	0.19535		K
Nthl1			0.19	0	0.21	1.35	0.36	0.58		1.16		-0.535716	-0.929727	-0.494241	1.86982	-0.18318	0.273042		K
Smyd2			2.63	1.63	2.31	3.79	2.13	2.69		1.16		0.137579	-1.23821	-0.302673	1.73349	-0.550315	0.220126		K
Qtrt1			2.2	1.61	1.68	3.11	2.77	2.79		1.16		-0.25516	-1.19606	-1.08443	1.19606	0.653848	0.685744		K
Pinx1			1.34	1.35	1.27	2.49	0.83	1.31		1.15		-0.165275	-0.147245	-0.291485	1.90817	-1.0848	-0.219365		K
Mrto4			4.4	3.66	3.96	5.55	3.59	4.73		1.15		0.113884	-0.877579	-0.475635	1.65467	-0.971366	0.556024		K
Nqo2			2.73	2.31	1.65	3.12	2.51	2.79		1.14		0.418657	-0.412064	-1.71748	1.19004	-0.0164825	0.537331		K
Lzts2			0.04	0	0	1.18	0.31	0.18		1.14		-0.538455	-0.626366	-0.626366	1.96701	0.0549444	-0.230766		K
Xrcc5			1.68	1.91	1.63	2.82	2.37	2.02		1.14		-0.864506	-0.356839	-0.974868	1.65176	0.658496	-0.114041		K
Dtd1			2.76	2.24	1.78	3.44	1.61	2.91		1.13		0.430173	-0.307266	-0.959616	1.39452	-1.2007	0.642896		K
Bola2			6.11	6.22	6.26	7.24	5.94	6.26		1.13		-0.498244	-0.258214	-0.170931	1.96752	-0.8692	-0.170931		K
Ccnb1ip1			0.51	0	0	1.64	0.46	0.94		1.13		-0.130957	-0.948768	-0.948768	1.68106	-0.211134	0.55857		K
Hspe1			5.83	4.68	5.02	6.96	4.43	5.75		1.13		0.413594	-0.821816	-0.456565	1.62752	-1.09038	0.327652		K
2010320M18Rik			2.57	2.62	1.88	2.86	1.5	1.57		1.12		0.685384	0.770348	-0.487132	1.17818	-1.13287	-1.01391		K
Metrn			3.13	3.72	3.41	4.25	3.44	3.98		1.12		-1.27651	0.158044	-0.595703	1.44671	-0.52276	0.790219		K
Exog			0	0.4	0	1.11	0.29	0		1.11		-0.693301	0.2311	-0.693301	1.87191	-0.02311	-0.693301		K
Lepre1			0.37	0	0.07	1.05	1.11	0.61		1.11		-0.346904	-1.12481	-0.977638	1.08276	1.20891	0.157683		K
Qtrtd1			0.28	0	0.45	1.05	1.11	0.53		1.11		-0.666359	-1.30974	-0.275735	1.10294	1.24081	-0.0919115		K
Aven			2.94	3.19	2.14	4.05	3.15	2.94		1.11		-0.209295	0.198423	-1.51399	1.60097	0.133188	-0.209295		K
Prkar2a			2.07	2.1	1.12	2.43	1.45	2.23		1.11		0.337365	0.3969	-1.54791	1.05179	-0.893026	0.654886		K
Ogg1			2.36	2.38	1.47	2.39	2.14	2.57		1.1		0.362064	0.413178	-1.91255	0.438736	-0.2002	0.89877		K
Tprn			2.6	1.92	1.41	2.64	1.93	2.51		1.1		0.874212	-0.502925	-1.53578	0.95522	-0.482673	0.691944		K
Apex1			3.25	2.38	2.25	4.35	2.09	3.21		1.1		0.383378	-0.632477	-0.784272	1.66779	-0.971096	0.336672		K
Pebp1			6.29	5.6	5.75	7.39	5.64	6.22		1.1		0.209575	-0.811179	-0.589276	1.83686	-0.752005	0.10602		K
Zfp692			4.62	4.16	3.45	4.94	4.14	4.55		1.1		0.59846	-0.289577	-1.66024	1.21623	-0.328188	0.463324		K
Fbxo6			3.56	3.1	2.42	3.66	2.01	3.14		1.09		0.893818	0.182885	-0.86806	1.04837	-1.50172	0.244705		K
Ptpla			3.07	2.63	2.25	4.16	2.34	3.22		1.09		0.176222	-0.444081	-0.979797	1.71288	-0.852917	0.387689		K
Atp1b2			4.14	4.31	2.87	4.64	3.99	3.96		1.09		0.258151	0.541283	-1.85702	1.09089	0.00832744	-0.0416372		K
Ptcd2			3.08	3.29	3.02	4.17	3.26	3.49		1.09		-0.727781	-0.226686	-0.870951	1.87314	-0.298271	0.250547		K
1110001A16Rik			0.59	0	0	1.43	0.39	1.08792		1.08792		0.0120665	-1.00294	-1.00294	1.45716	-0.332002	0.868654		K
Cdk5rap1			2.04	2.37	1.43	2.73	1.29	1.84		1.08		0.163718	0.764015	-0.945924	1.41889	-1.2006	-0.200099		K
Chchd4			2.21	1.96	1.84	3.29	2.24	2.55		1.08		-0.264515	-0.742555	-0.972014	1.80062	-0.207151	0.385619		K
Nit2			2.56	2.4	1.79	3.64	2.43	2.57		1.08		-0.00832929	-0.274866	-1.29104	1.7908	-0.224891	0.00832929		K
P2ry14			0	0	0.18	1.08	0.27	0.17		1.08		-0.700097	-0.700097	-0.25533	1.96851	-0.0329458	-0.280039		K
Rab4a			2.08	1.59	0.23	2.5	1.23	1.31		1.08		0.753469	0.127707	-1.6091	1.28984	-0.332037	-0.229872		K
Cradd			1.34	1.06	0.31	1.66	0.46	1.39		1.08		0.560092	0.043084	-1.34176	1.15096	-1.06479	0.652415		K
Exosc5			4.58	4.22	4.49	5.65	4.53	4.58		1.07		-0.191465	-0.917014	-0.372852	1.96503	-0.292235	-0.191465		K
Glrx3			2.51	2.7	2.53	3.58	2.42	2.6		1.07		-0.496115	-0.0542626	-0.449604	1.99221	-0.705414	-0.286817		K
3110082I17Rik			2.57	1.59	1.73	3.24	2.66	2.18		1.07		0.389513	-1.19003	-0.964381	1.4694	0.534573	-0.23908		K
Nfia			0.91	1.16	0	1.31	0.35	1.07		1.07		0.214315	0.701393	-1.55865	0.993641	-0.876742	0.526045		K
Rg9mtd3			1.18	1.5	0.68	1.57	0.43	0.81		1.07		0.328489	1.02156	-0.754441	1.17317	-1.29591	-0.472879		K
Tmem51			1.36	1.12	0.53	1.61	0.45	1.6		1.07		0.482463	0.01619	-1.13006	0.968164	-1.28549	0.948736		K
2810002N01Rik			3.27	3.48	3.41	4.34	3.65	3.21		1.07		-0.702527	-0.193801	-0.363376	1.88956	0.218026	-0.847878		K
Crls1			2.66	2.03	1.59	3.31	2.14	2.65579		1.06579		0.434668	-0.609061	-1.33801	1.51153	-0.426822	0.427699		K
Prss50			0.41	0	0	1.47	0.41	0		1.06		0.0497293	-0.669883	-0.669883	1.91019	0.0497293	-0.669883		K
Ptges2			2.96	2.38	2.25	3.33	2.83	3.31		1.06		0.256409	-1.01831	-1.30402	1.06959	-0.0293039	1.02564		K
Tmem55a			2.5	2.87	1.58	2.97	2.39	2.64		1.06		0.0167643	0.761099	-1.83401	0.962271	-0.204524	0.298404		K
Mthfd1			5.31	4.73	4.11	5.91	4.71	5.17		1.06		0.51889	-0.421598	-1.42695	1.49181	-0.454029	0.291876		K
Ftsj3			3.64	3.43	3.27	4.69	3.17	3.81		1.05		-0.0512451	-0.431062	-0.720446	1.84784	-0.901311	0.256225		K
Adck2			2.42	1.71	1.49	2.8	2.25	2.54		1.05		0.433098	-0.975297	-1.4117	1.18689	0.0958767	0.671137		K
2010204K13Rik			0.09	0	0	1.14	0.3	0.78		1.05		-0.624208	-0.814644	-0.814644	1.59755	-0.179856	0.835803		K
Gpr128			0.35	0	0	1.39	0.38	0.78		1.04		-0.251462	-0.91155	-0.91155	1.70994	-0.194883	0.559503		K
Lsm7			5.61	5.91	5.74	6.65	5.71	5.54		1.04		-0.614193	0.122839	-0.294813	1.94085	-0.368516	-0.786167		K
Cluap1			2.3	3.03	2.2	3.28	1.99	2.61		1.04		-0.533795	0.918393	-0.732725	1.41572	-1.15048	0.0828875		K
1810063B05Rik			2.11	2.56	2.36	3.14	2.7	2.82		1.03		-1.40283	-0.152784	-0.708361	1.45839	0.23612	0.569466		K
Asnsd1			5.35	5.34	4.64	5.71	4.93	5.67		1.03		0.183025	0.159152	-1.51194	1.04244	-0.819632	0.946953		K
Cdca7l			3.16	2.84	2.67	4.19	2.99	3.35		1.03		-0.0740538	-0.666484	-0.981212	1.83283	-0.388782	0.277702		K
Ict1			3.8	4.54	3.9	4.83	3.66	3.94		1.03		-0.672194	0.923818	-0.456517	1.54928	-0.974142	-0.370246		K
Ippk			0.88	1.46	0.5	1.78	1.12	1.53		1.03		-0.703643	0.526849	-1.50983	1.20574	-0.194474	0.675356		K
Sepw1			6.07	6.35	6.2	7.1	5.88	5.61		1.03		-0.258231	0.290919	-0.00326875	1.76186	-0.630869	-1.16041		K
Rps27a			9.55	9.09	8.5	9.88007	9.28	9.52009		1.02009		0.518386	-0.448439	-1.6885	1.21212	-0.049098	0.455525		K
Rpf2			2.27	1.93	1.4	3.29	1.66	2.36		1.02		0.178027	-0.333487	-1.13085	1.71257	-0.73969	0.313428		K
Serpinb2			0.69	0	0.29	1.03	1.02	0.66		1.02		0.18433	-1.51151	-0.798765	1.01996	0.995383	0.110598		K
1110001J03Rik			5.06	4.4	4.33	5.65	5.04	5.35		1.02		0.169729	-1.09843	-1.23293	1.30339	0.131299	0.726951		K
Eef1e1			4	4.36	3.22	5.02	3.99	4.09		1.02		-0.193822	0.421849	-1.52778	1.55058	-0.210924	-0.0399046		K
Eef1g			7.98	7.95	7.36	9	7.53	7.94		1.02		0.0350564	-0.0175282	-1.05169	1.82294	-0.753714	-0.0350564		K
Mrps15			4.14	3.83	3.99	5.15	3.7	4.84		1.01		-0.230646	-0.760278	-0.48692	1.49493	-0.982382	0.965297		K
Coq3			0.07	0	0	1.08	0.27	0.42		1.01		-0.571874	-0.74102	-0.74102	1.86866	-0.0886003	0.273855		K
Mblac1			0.14	0.59	0	1.15	0.31	0.56		1.01		-0.776893	0.321333	-1.11856	1.68801	-0.362008	0.248118		K
Coq2			2.85	3.24	3.09	3.85	2.81553	2.79		1		-0.631373	0.330777	-0.0392804	1.83568	-0.716407	-0.779396		K
Etfb			6.33	5.92	6.05	7.33	5.78	6.09		1		0.142848	-0.589248	-0.35712	1.92845	-0.839232	-0.285696		K
Ndufab1			4.27	4.99	4.4	5.27	4.49	5.16		1		-1.15289	0.529707	-0.849089	1.18405	-0.638764	0.926987		K
Npff			0	0	0.33	1	0.25	0.62		1		-0.947277	-0.947277	-0.0947277	1.63621	-0.301406	0.654482		K
Rps27l			6.71	7.01	6.37	7.71	6.68	6.9		1		-0.410572	0.249276	-1.1584	1.78892	-0.476557	0.00733165		K
Tomm40l			1.81	2.27	1.49	2.81	1.78	1.75		1		-0.367344	0.598246	-1.03906	1.73176	-0.430317	-0.493291		K
Snora44			0	0	7.32	8	0.64	5		8		-0.935159	-0.935159	1.02439	1.20643	-0.763832	0.403332		L
Snora65			0	6.11	6.68	6.48	0.64	6.99		6.48		-1.3821	0.501461	0.677178	0.615523	-1.1848	0.772743		L
Snora3			7.23	5.87	7.72	8.78	0.64	8.23		5.23		0.273074	-0.180752	0.436585	0.790303	-1.92598	0.60677		L
Snora43			0	0	4.89227	5.11	0.63	3.95		5.11		-0.982336	-0.982336	0.995074	1.08308	-0.727696	0.614217		L
Mir546			9.52009	8.59	8.93	7.44	3.74	7.68		4.85		0.904944	0.454866	0.619394	-0.101628	-1.89209	0.0145098		L
Scand1			0	0	5.16	2.79	0.61	5.67		2.79		-0.920636	-0.920636	1.08238	0.162389	-0.683846	1.28035		L
S100a9			15.56	12	18.11	18.11	12.96	18.11		2.54999		-0.0894092	-1.37117	0.828698	0.828698	-1.02552	0.828698		L
Prg3			4.76	3.91	5.92	7.11	4.4	4.63		2.35		-0.306711	-1.02755	0.677026	1.68621	-0.612009	-0.416958		L
Mrps6			0.79	1.54	1.67	3.01	0.62	1.85		2.22		-0.9217	-0.0466684	0.105004	1.66839	-1.12004	0.315012		L
Amica1			1.33	0.99	2.05	3.54	0.63	1.87		2.21		-0.392795	-0.722549	0.305507	1.7506	-1.0717	0.130932		L
Dynlt1e			0	0.81	1.02	2.21	0.57	2.91		2.21		-1.14907	-0.406453	-0.213923	0.877083	-0.626488	1.51885		L
Rpl34			2.28	3.62	4.04	4.45	3.43	3.12		2.17		-1.60392	0.172322	0.729056	1.27253	-0.0795334	-0.490456		L
Ear7			6.69	5.82	6.85	8.77017	5.77	6.39		2.08017		-0.0227671	-0.814184	0.122781	1.86951	-0.859668	-0.29567		L
Snord22			8.47	9.02	8.85016	8.96014	6.96	7.97		2.06		0.123641	0.815544	0.601881	0.740243	-1.77595	-0.505362		L
Fdx1			0	0	0.99	2.02	0.54	1.21		2.02		-1.01744	-1.01744	0.252222	1.57318	-0.324897	0.53437		L
Rasl11b			0	0	0.77	2.01	0.54	1.26		2.01		-0.98282	-0.98282	0.00858358	1.60513	-0.28755	0.639477		L
1810022K09Rik			3.5	5.04	5.1	5.48	3.68	5.27		1.98		-1.37229	0.421199	0.491075	0.933625	-1.16266	0.689058		L
9030619P08Rik			0	0	0.9	1.97	0.65	1.31		1.97		-1.04956	-1.04956	0.123861	1.51893	-0.202089	0.65842		L
Epx			6.03	5.19	6.55	7.97	5.58	5.81		1.94		-0.160928	-1.01469	0.367593	1.81086	-0.618301	-0.384533		L
Fcna			4.29	5.44	6.01	6.21	4.39	4.48		1.92		-0.982594	0.352032	1.01354	1.24565	-0.866539	-0.76209		L
S100a8			13.68	11.33	16.18	15.56	12.26	16.18		1.88		-0.247327	-1.36864	0.945555	0.64972	-0.924864	0.945555		L
Ear6			6.09	4.97	6.4	7.97	5.31	6.02		1.88		-0.0349917	-1.10383	0.260847	1.75913	-0.77936	-0.101794		L
Snora78			4.24	2.51	4.83	5.27	0.64	3.44		1.87		0.439701	-0.572293	0.784832	1.04222	-1.66618	-0.0282734		L
Klk1			1.62	0.46	1.44	3.48	0.63	1.63		1.86		0.0712906	-1.00737	-0.0960874	1.80086	-0.849288	0.0805894		L
LOC100504703			0	0	0.84	1.82	0.5	1.68		1.82		-1.01053	-1.01053	0.0417572	1.26942	-0.384167	1.09404		L
Prg2			10.01	8.84	10.52	11.82	9.32	9.98		1.81002		-0.0692829	-1.20022	0.423723	1.6803	-0.736245	-0.0982813		L
Prelid2			0.36	0.75	1.39756	2.13	0.56	1.8		1.77		-1.12354	-0.580066	0.322319	1.34299	-0.844835	0.88313		L
Zfp809			2.18	2.21	2.19	1.63	0.45	1.98		1.76		0.593926	0.63774	0.608531	-0.209335	-1.93269	0.301831		L
Cxx1c			0.25	1.07	1.49	1.96	0.53	0.7		1.71		-1.17417	0.109589	0.767125	1.50294	-0.735814	-0.469668		L
Ctdsp2			4.34	4.99	5.76	5.45	3.38	4.36		1.61		-0.430702	0.319181	1.2075	0.849867	-1.53822	-0.407628		L
Pam16			3.34	4.36	4.49	4.71	2.8	4.2		1.56		-0.86158	0.504448	0.67855	0.973183	-1.58477	0.290169		L
Ear1			7.92	6.92	8.4	9.47	7.04	7.81		1.55		-0.00709129	-1.07078	0.503482	1.64163	-0.943141	-0.124098		L
Pdf			2.28	2.75	2.36	2.88	1.22	2.11		1.53		0.0226103	0.819625	0.158272	1.04008	-1.77491	-0.265672		L
1810009A15Rik			5.08	5.36	4.95	5.89	3.86	5.02		1.5		0.0799261	0.499538	-0.114894	1.2938	-1.74838	-0.00999076		L
Ttc32			1.3	2.08	2.15	2.36	0.59	2.4		1.49		-0.713578	0.37069	0.467996	0.759914	-1.70054	0.815518		L
Lsm5			4.45	4.48	3.99	5.08	3.01	4.41		1.47		0.307183	0.350381	-0.35518	1.21433	-1.7663	0.249586		L
Clec2d			2.46	2.44	3.94	3.58	1.71	2.48		1.46		-0.371854	-0.395974	1.41305	0.978881	-1.27636	-0.347734		L
Zfp828			2.32	2.3	2.06	2.75	0.84	2.13		1.46		0.39143	0.360528	-0.0103008	1.05583	-1.89535	0.0978576		L
Nup37			2.2	2.84	2.23	3.21	1.38757	2.34		1.45243		-0.26952	0.757662	-0.221371	1.3515	-1.57345	-0.0448242		L
1700034H14Rik			3.03	3.12	2.83	3.29	1.67	2.56		1.45		0.47798	0.631616	0.136566	0.921819	-1.84364	-0.324344		L
Tbca			5.17	6	5.64142	6.1	4.55	5.74		1.45		-0.624945	0.801755	0.18538	0.973646	-1.69067	0.354837		L
Zfp637			1.81	2.02	2.96	3.25	2.05	2.11		1.44		-0.946763	-0.589601	1.00912	1.50235	-0.538578	-0.436532		L
Prodh			1.69	0.9	2.14	3.11	1.6	2.24		1.42		-0.345566	-1.40919	0.260297	1.56627	-0.466739	0.394933		L
Got1			3.31	2.36	3.18	3.9	0.95	3.7		1.41		0.374884	-0.493749	0.256018	0.91435	-1.78298	0.73148		L
Marcks			2.38	2.58	3.52	2.7	1.17782	2.74		1.40218		-0.17881	0.0835604	1.3167	0.240983	-1.75589	0.293457		L
Rasa4			2	1.98	2.59	2.23	0.578433	2.06		1.40157		0.13585	0.106821	0.99222	0.469689	-1.92752	0.222938		L
2810405K02Rik			2.05	2.48	3.28	3.22	1.8	1.9		1.38		-0.615114	0.03797	1.25301	1.16188	-0.994814	-0.842934		L
Rrp15			2.91	2.42	2.68	3.74	1.04	3.05		1.38		0.299593	-0.244113	0.0443842	1.22057	-1.77537	0.454938		L
Ndufc1			5.25	5.52	5.74	6.62	5.24	5.44		1.37		-0.744596	-0.222412	0.203072	1.90501	-0.763936	-0.377133		L
Tmem42			0.26	0	1.29	1.63	0.46	1.6		1.37		-0.85318	-1.21485	0.579606	1.05257	-0.574969	1.01083		L
Fkbp3			3.91	4.53	4.36	4.56	3.19	3.99		1.34		-0.347726	0.849998	0.521589	0.907952	-1.73863	-0.193181		L
Fadd			1.62	2.11	1.64	2.56	0.77	1.74		1.34		-0.201426	0.621064	-0.167855	1.37641	-1.6282	0		L
Polr3d			1.42	1.87	1.45	2.76	0.61	1.97		1.34		-0.36393	0.265949	-0.321938	1.51171	-1.49771	0.405922		L
Tmem173			2.32	2.19	3.22	2.87	1.06	1.89		1.33		0.0812659	-0.0900514	1.26731	0.80607	-1.57919	-0.485399		L
Ccl6			6	4.08	5.69	7.32	3.58	6		1.32		0.401939	-0.988552	0.177432	1.3579	-1.35066	0.401939		L
Commd6			3.78	3.36	3.31	3.47	2.04	3.65		1.32		0.815757	0.146145	0.0664297	0.32152	-1.95835	0.608496		L
Rab7l1			3.39	1.94	2.63	3.66	0.63	2.76		1.31		0.808734	-0.511338	0.116834	1.05454	-1.70396	0.235185		L
Gnl3			3.54434	3.32	3.49	4.85	2.05	3.97		1.30566		0.00760907	-0.237987	-0.0518802	1.43698	-1.62832	0.473599		L
9430038I01Rik			1.76	1.85	1.12	2.07	0.55	1.43		1.3		0.531334	0.692526	-0.614915	1.08655	-1.63579	-0.0597005		L
Deb1			4.12	3.77	3.75	4.47	2.47	4.23		1.3		0.449429	-0.0447076	-0.072944	0.943567	-1.88007	0.60473		L
Ear2			7.64	6.03	7.72	8.94	6.12	7.55		1.3		0.278955	-1.18556	0.351726	1.46148	-1.10369	0.197088		L
Sepp1			5.39	5.89	6.69	6.51	4.59	5.46		1.3		-0.468106	0.173135	1.19912	0.968275	-1.49409	-0.378333		L
Xrcc4			1.65	1.85	1.19	2.13	0.56	1.67		1.29		0.254434	0.613635	-0.571728	1.11652	-1.70321	0.290354		L
Ndufb2			4.85	4.9	5.16	6.13	4.73	5.58		1.28		-0.698638	-0.605486	-0.121097	1.68605	-0.922202	0.661377		L
Vcam1			4.3	4.93	5.62	5.58	3.86	4.35		1.28		-0.652699	0.216034	1.1675	1.11235	-1.25943	-0.583752		L
Fkbp1a			2.89	3.09	3.86	3.6	2.1	2.58		1.28		-0.200413	0.107915	1.29498	0.894151	-1.41831	-0.678321		L
Siglech			2.06	1.67	2.39	3.33	1.63	2.19		1.27		-0.243632	-0.870113	0.286468	1.79645	-0.934368	-0.0348045		L
Ikbke			2.05	1.66	2.16	3.31	1.68	2.33		1.26		-0.244848	-0.888604	-0.0632752	1.83498	-0.855591	0.217337		L
As3mt			1.89	2.08	2.9	2.69	1.62	1.64		1.26		-0.455459	-0.104633	1.40946	1.02171	-0.954002	-0.917073		L
H2-Eb1			4.3	3.83	5.3	5.07	3.98	4.04		1.26		-0.194799	-0.957762	1.42853	1.05516	-0.714263	-0.616864		L
S100a10			4.17	4.14	5.6	5.43	4.19	4.68		1.26		-0.801904	-0.847152	1.35494	1.09853	-0.771738	-0.0326795		L
Snhg12			3.05	3.3	3.31	4.31	2.30632	3.03		1.26		-0.258653	0.126888	0.14231	1.68447	-1.40552	-0.289496		L
Il18			2.55	2.48	2.64	2.28	1.23	1.69		1.25		0.719609	0.595232	0.879522	0.23987	-1.62578	-0.80845		L
C1qa			5.36	5.8	6.2	6.43	4.63	4.96		1.24		-0.288195	0.33544	0.902382	1.22837	-1.32286	-0.855137		L
Fabp5			3.09	3.22	3.39	4.33	2.9	3.29		1.24		-0.559955	-0.299976	0.0399968	1.91985	-0.939925	-0.159987		L
1110012L19Rik			2.73	2.07	2.22	2.59	0.84	2.41		1.23		0.860379	-0.107547	0.112436	0.655061	-1.91141	0.391081		L
Fam165b			4.03	4.67	4.43	4.96	3.44	4.06		1.23		-0.436061	0.751509	0.30617	1.28963	-1.53085	-0.380394		L
Mfng			2.11	1.7	2.79	2.31	1.38	1.56		1.23		0.255441	-0.520343	1.54211	0.633872	-1.12583	-0.785244		L
Mrpl34			4.29	4.71	4.73	5.52	4.23	4.32		1.23		-0.706701	0.157807	0.198974	1.82507	-0.830202	-0.64495		L
Ndufb5			4.91	4.52	4.48	5.61	3.29	4.85		1.23		0.392904	-0.117871	-0.170259	1.30968	-1.72878	0.314324		L
Ctsg			7.16	5.37	6.8	8.38	6	7.09		1.22		0.346571	-1.37666	0	1.52106	-0.770157	0.279182		L
2210404O07Rik			3.07	1.84	3.06	3.22	0.62	2.45		1.22		0.690704	-0.534632	0.680742	0.840136	-1.75001	0.0730553		L
Dpcd			1.79	2.04	1.53	2.6	0.82	1.62		1.22		0.0961493	0.520337	-0.345006	1.47052	-1.5497	-0.192299		L
Lpl			2.6	2.6	2.97	3.01	1.38	2.65		1.22		0.109231	0.109231	0.731005	0.798224	-1.94094	0.193254		L
Mettl1			2.7	1.85	2.22	3.25	0.63	2.30632		1.22		0.608876	-0.348454	0.0682662	1.22832	-1.7225	0.165491		L
Gne			2.62	2.97	3.09	3.83	2.61	3.07		1.21		-0.923622	-0.138356	0.130878	1.79115	-0.946058	0.0860053		L
Timm9			2.63	2.13	2.36	3.53	0.92	2.61		1.21		0.312937	-0.27382	-0.00391171	1.3691	-1.69377	0.289466		L
Tmem135			1.23	1.73	1.64	1.91	0.52	1.63		1.21		-0.423038	0.568458	0.389989	0.925397	-1.83096	0.370159		L
Nmi			3.01	3.35	3.03	3.5	2.15	3.05		1.2		-0.0106739	0.715149	0.0320216	1.03537	-1.84658	0.0747171		L
Mafb			1.2	1.69	2.24	1.75	0.49	1.46748		1.2		-0.460918	0.366635	1.29552	0.467968	-1.66002	-0.00918093		L
Acbd6			3.51	3.73	3.93	4.7	3.42	4.01		1.19		-0.809785	-0.33259	0.101223	1.7714	-1.005	0.274748		L
2410018M08Rik			2.42	2.68	3.18	3.61	2.55	3.38		1.19		-1.12986	-0.595745	0.431402	1.31475	-0.862803	0.84226		L
Bcl2a1b			2.49	1.8	2.03	2.61	0.61	2.83		1.19		0.531177	-0.324493	-0.0392699	0.67999	-1.80022	0.952812		L
Rps25			8.46	8.79	8.26	9.21	7.61	8.74		1.18		-0.0944471	0.508796	-0.460049	1.27656	-1.64825	0.417395		L
Sgsh			2.09	1.827	1.98	2.15	0.65	2.13		1.177		0.493857	0.0389254	0.303579	0.597645	-1.99705	0.563049		L
Dynlt3			3.67	3.4	3.61	3.74	2.23	3.7		1.17		0.478595	0.0143292	0.375424	0.59896	-1.99749	0.53018		L
Ldhb			3.04	2.28	2.75	4.21	1.79	3.17		1.17		0.200837	-0.714981	-0.14862	1.61071	-1.30544	0.35749		L
Trmu			2.12	1.67	1.23	1.78	0.5	1.71		1.17		1.09012	0.29677	-0.478945	0.490699	-1.76593	0.367289		L
Dcxr			1.54	1.75	2.57	2.39	0.59	1.86		1.16		-0.34571	-0.0473575	1.11764	0.861907	-1.6954	0.108922		L
Ly86			2.99	2.59	3.68	4.15	1.8	3.43		1.16		-0.13925	-0.616678	0.684314	1.24529	-1.5596	0.385921		L
Pla2g15			2.19	2.61	3.13	3.33	2.2	2.06		1.14		-0.741068	0.0435923	1.01508	1.38872	-0.722386	-0.98394		L
2810025M15Rik			1.72	1.46748	2.18	2.86	0.85	1.27		1.14		-0.00643241	-0.361133	0.639696	1.59484	-1.22846	-0.638514		L
Jup			1.67	1.66	1.94	1.93	0.52	1.51		1.14		0.250199	0.231197	0.763265	0.744263	-1.93508	-0.0538403		L
Tex10			1.74	2.54	2.35	2.88	1.84	2.26		1.14		-1.23351	0.634263	0.190668	1.42807	-1.00003	-0.0194559		L
Tfpi			0	0	0.868143	1.14	0.3	0		1.14		-0.767739	-0.767739	0.964842	1.5074	-0.16902	-0.767739		L
Adck4			2.94	2.61	2.21	2.71	1.47746	2.75		1.13254		0.91809	0.300318	-0.448497	0.487521	-1.81983	0.562403		L
Tmem86a			1.72	0.85	2.14	1.72	0.48	1.01		1.13		0.630097	-0.740364	1.2917	0.630097	-1.3232	-0.488325		L
C1qc			5.17	5.42	6.08	6.16	4.29	5.03		1.13		-0.268944	0.0880614	1.03056	1.1448	-1.5256	-0.468867		L
Dhrs3			2.68	2.75	3.39	3.81	2.96	2.56		1.13		-0.714867	-0.569821	0.756308	1.62658	-0.134685	-0.963516		L
Pdcd4			3.96	4.2	5.11	5.09	3.63	4.38		1.13		-0.723604	-0.324374	1.18937	1.1561	-1.27255	-0.0249519		L
Psat1			3.03	3.15	3.59	4.15	2.73	3.16		1.12		-0.544099	-0.303761	0.57748	1.69906	-1.14495	-0.283733		L
1500012F01Rik			4.67	4.68	5.45	5.79	5.05	4.88229		1.12		-0.928474	-0.906211	0.808042	1.56498	-0.082479	-0.455862		L
C1qb			5.46	5.71	6.22	6.4	4.92	5.1		1.12		-0.294866	0.126371	0.985695	1.28899	-1.20474	-0.901448		L
Gpatch4			2.05	1.82	2	3.17	1.41	2.11		1.12		-0.0740609	-0.467153	-0.159516	1.84013	-1.16788	0.028485		L
Hmga1			3.55	3.86	4.62	4.67	4.08	4.07		1.12		-1.36004	-0.647455	1.09952	1.21446	-0.141751	-0.164737		L
Tex264			1.85	1.78	2.5	2.97	2.26	1.98		1.12		-0.822339	-0.976527	0.609412	1.64468	0.0807654	-0.535989		L
Tmem106c			2.02	2.15	2.49	2.99	1.03	1.63		1.12		-0.0466405	0.144831	0.645602	1.38203	-1.50477	-0.621055		L
Oas1a			2.74	3.05	3.62	3.86	2.23	2.61		1.12		-0.447174	0.050876	0.966645	1.35223	-1.26655	-0.656033		L
Bcar3			0.79	0	1.77	1.42	0.98	0.66		1.11		-0.237592	-1.51735	1.34995	0.782972	0.0701975	-0.448184		L
Nudt8			2.7	1.93	2.51	3.38	0.82	2.61		1.11		0.430713	-0.453684	0.212485	1.21174	-1.7286	0.327342		L
Gpn1			2.03	1.88	2.18	3.13	1.46	1.81		1.1		-0.090986	-0.355139	0.173167	1.84614	-1.09477	-0.47841		L
Taf1b			2.21	2.19	2.28	2.65	1.09	2.19		1.1		0.205964	0.16794	0.339049	1.0425	-1.92339	0.16794		L
41883			6.3	4.97	7.09	6.16	5.23	5.99		1.1		0.44726	-1.28533	1.47639	0.264882	-0.946628	0.0434233		L
Cacybp			3.95	4.16	3.75	4.29	3.08	3.98		1.08		0.190647	0.680883	-0.276244	0.984363	-1.84033	0.260681		L
2810408M09Rik			0.6	0.78	1.62	1.67	0.75	0.85		1.07		-0.94253	-0.561282	1.21788	1.32378	-0.624823	-0.413019		L
BC002163			5.56	6.25	6.11	6.62	5.55	5.8		1.06		-0.997719	0.634912	0.303654	1.51038	-1.02138	-0.429847		L
Ppp1r14b			5.02	4.28	5.12	6.08	3.88	5.16		1.06		0.12597	-0.838354	0.256284	1.5073	-1.35961	0.30841		L
Sdf2l1			3.7	3.84	4.17	4.76	3.92	3.86		1.06		-0.889514	-0.52503	0.33411	1.87015	-0.316754	-0.472961		L
Npm1			7.26	6.75	7.03	8.3	6.21	7.57		1.04		0.102468	-0.610149	-0.218908	1.55565	-1.36468	0.535627		L
Cd27			1.42	0.95	1.04	1.18	0.31	0		1.04		1.10621	0.244467	0.409482	0.666172	-0.928973	-1.49736		L
Cwc15			5.03	5.57	5.57	5.64	4.53	5.31		1.04		-0.57006	0.686399	0.686399	0.849274	-1.73345	0.0814372		L
Hemk1			0.57	0.78	0.95	1.61	0.45	0.83		1.04		-0.724071	-0.208631	0.208631	1.82859	-1.01861	-0.0859067		L
Pdcd2l			2.74	3.15	2.74	3.38	2.11	3.07		1.04		-0.280952	0.640571	-0.280952	1.15752	-1.69695	0.460761		L
Snrpb2			3.88	4.22	4.17	4.91	3.58	4.31		1.03		-0.666599	0.0931005	-0.0186201	1.63484	-1.33692	0.294198		L
Ssbp1			2.75	2.99	3.06	3.78	2.39	3.33		1.03		-0.628116	-0.125623	0.0209372	1.52841	-1.38185	0.586241		L
Nt5c			4.36	4.32	4.57	5.39	3.91	4.55		1.03		-0.32007	-0.40179	0.10896	1.78422	-1.23942	0.0681		L
5033414D02Rik			3.63	3.56	4.45	4.27	2.95	3.43		1.02		-0.152864	-0.278753	1.32183	0.998114	-1.37578	-0.512545		L
Naa25			2.13	1.89	2.03	2.68	0.87	2.16		1.02		0.284505	-0.117149	0.117149	1.20496	-1.82418	0.334712		L
Pgcp			1.58	1.66	2.08	2.6	1.33	2.08		1.02		-0.676429	-0.500923	0.420483	1.56127	-1.22488	0.420483		L
Dbi			5.53	4.6	5.33	6.55	4.78	5.59		1.02		0.192261	-1.14876	-0.0961303	1.66305	-0.889205	0.278778		L
Pla2g7			4.33307	2.81	3.91	5.35	2.33	4.57		1.01693		0.397355	-0.94986	0.0231359	1.29688	-1.37444	0.606933		L
Snapin			2.77	3.04	3.05	2.89	2.03	2.93		1.01		-0.0390553	0.663941	0.689978	0.273387	-1.96579	0.377535		L
Serf1			0	0.68	0.84	1.01	0.26	1.53		1.01		-1.32062	-0.0733679	0.220104	0.531918	-0.843731	1.4857		L
Trmt61a			1.07	0.39	1.34	2.08	1.01	1.62		1.01		-0.314957	-1.49388	0.153144	1.43609	-0.418979	0.638582		L
Mrpl48			4.29	4.7225	4.75	5.3	4.49	4.61		1.01		-1.18232	0.0841918	0.16472	1.77532	-0.596653	-0.24525		L
Rsl1d1			4.25	3.98	4.04	5.26	3.57	4.62		1.01		-0.0623653	-0.5216	-0.419548	1.65551	-1.21896	0.566957		L
Rsl24d1			4.08	3.55	4.03	5.09	3.55	4.07		1.01		0.0325879	-0.9095	-0.0562883	1.82789	-0.9095	0.0148127		L
Utp11l			3.17	3.51	3.66	4.18	3.2	3.64		1.01		-1.05367	-0.135086	0.270172	1.67506	-0.972618	0.216137		L
Parn			2.15	2.72	2.28	2.96	1.72	2.08		1		-0.37312	0.890317	-0.084968	1.42229	-1.32624	-0.528279		L
Gcsh			2	1.06794	2.04	3	0.62	1.75		1		0.305341	-0.816546	0.353488	1.509	-1.35571	0.00442591		L
Rpl22l1			5.3	5.69	6.37	6.18	4.69	5.44		1		-0.508234	0.127738	1.23661	0.92678	-1.50296	-0.279936		L
Smagp			0.7	0.72	1	1.3	0.35	0		1		0.0470551	0.0904907	0.698588	1.35012	-0.713066	-1.47319		L
Uchl3			3.33	3.51	3.52	4.12	2.51	3.38		1		-0.125458	0.221964	0.241265	1.39934	-1.70816	-0.0289518		L
Mrpl44			3.02	3.08	3.11	4.02	2.32	3.07		1		-0.154082	-0.0431429	0.0123265	1.6949	-1.44837	-0.0616327		L
Hba-a1			18.11	0.38	0	16.18	18.11	0		17.73		0.977815	-0.883674	-0.92357	0.775184	0.977815	-0.92357		M
Beta-s			16.18	0.378618	0	0	16.18	0		16.18		1.29079	-0.611216	-0.65679	-0.65679	1.29079	-0.65679		M
Hbb-b2			12.96	0.37	0	13.68	15.56	0		15.19		0.763145	-0.875045	-0.923189	0.856828	1.10145	-0.923189		M
Snora64			8.56	7.23	5.91	0	10.33	8.3		8.56		0.509906	0.140999	-0.225135	-1.86442	1.00086	0.437789		M
B3gat2			3.64	1	1.29	3.09	4.89	3.41		3.89		0.507783	-1.27171	-1.07623	0.137057	1.35034	0.352752		M
Hsd3b6			3.83	0.33	0	0	4.15	3.62		3.83		0.890539	-0.801888	-0.961459	-0.961459	1.04527	0.788993		M
LOC100503496			3.2	0.3	0	2.92	3.89	3.19		3.59		0.572048	-1.1742	-1.35485	0.403445	0.987536	0.566027		M
Rpgrip1			2.03	0.19	0	2.53	3.47	1.99		3.28		0.24225	-1.11533	-1.25552	0.611158	1.3047	0.212737		M
Ddx3y			2.71	0.26	0	0	3.12	3.17		3.17		0.72623	-0.798853	-0.960698	-0.960698	0.981448	1.01257		M
Slc5a2			1.27	0.03	0	1.58	2.91	0.69		2.88		0.172642	-0.954072	-0.981332	0.45432	1.66281	-0.35437		M
Snord17			0	0	2.41	0	2.88	2.7		2.88		-0.908084	-0.908084	0.735332	-0.908084	1.05583	0.933088		M
Fam166a			0.84	0	0	1.32	2.87	0.66		2.87		-0.101246	-0.886294	-0.886294	0.347353	1.79595	-0.269471		M
Scarna6			2.78	0.27	0	0	2.31	0.47		2.78		1.45781	-0.565659	-0.783323	-0.783323	1.07892	-0.404426		M
A230056P14Rik			2.39	1.43	0	1.73	4.18	2.04		2.75		0.314152	-0.38994	-1.43874	-0.169911	1.62699	0.057452		M
Pmch			0	0	0	0.61	2.61	0.69		2.61		-0.644471	-0.644471	-0.644471	-0.0412066	1.93671	0.03791		M
Gm5547			0	0	0	0	2.54	0		2.54		-0.408248	-0.408248	-0.408248	-0.408248	2.04124	-0.408248		M
9930005F22Rik			0	0	0	0	2.4	0		2.4		-0.408248	-0.408248	-0.408248	-0.408248	2.04124	-0.408248		M
4930599N23Rik			1.39	0.06	0	0	2.37	1.76		2.31		0.440164	-0.832484	-0.889897	-0.889897	1.37791	0.794209		M
Epha8			0	0	0	0	2.28	0		2.28		-0.408248	-0.408248	-0.408248	-0.408248	2.04124	-0.408248		M
3300005D01Rik			0	0	0	0.25	2.24	0		2.24		-0.461296	-0.461296	-0.461296	-0.183407	2.02859	-0.461296		M
Kdm5d			1.58	0.1	0	0	2.19	1.34		2.09		0.744063	-0.803309	-0.907861	-0.907861	1.38183	0.493138		M
Uty			0.58	0	0	0	2.05	1.1		2.05		-0.0503062	-0.750568	-0.750568	-0.750568	1.7245	0.577515		M
Gm3258			4.29	2.64	3.14	3.94	4.63	3.89		1.99		0.724596	-1.51014	-0.832946	0.250561	1.18509	0.182842		M
Cd69			2.85	1.28	2.53	2.29	3.24	2.72		1.96		0.544043	-1.79609	0.0670738	-0.290653	1.12535	0.350275		M
Tubb3			0	0	0	0	1.96	0		1.96		-0.408248	-0.408248	-0.408248	-0.408248	2.04124	-0.408248		M
Prf1			0	0	0	0	1.95	0		1.95		-0.408248	-0.408248	-0.408248	-0.408248	2.04124	-0.408248		M
Gm13034			1.43	1.4	0.24	1.16	3.32	1.62		1.92		-0.0979415	-0.127822	-1.2832	-0.366866	1.78453	0.0913014		M
Gadd45gip1			4.76	4.01	4.25	4.83	5.91	4.83		1.9		-0.00761652	-1.15009	-0.784502	0.0990148	1.74418	0.0990148		M
Loxl3			1.5	0.088887	0	1.07	1.98	0.86		1.89111		0.750427	-1.06432	-1.17863	0.197431	1.36772	-0.0726368		M
Fam82b			1.15	0.01	0.77	1.6	1.89	1.24		1.88		0.0604039	-1.66111	-0.513434	0.739948	1.17788	0.196313		M
Mfsd3			1.06	0	0.06	1.43	1.87	0.43		1.87		0.328563	-1.05532	-0.976986	0.811616	1.38606	-0.493933		M
Bglap			0	0	0.35	0	1.86	0		1.86		-0.495036	-0.495036	-0.0246398	-0.495036	2.00478	-0.495036		M
Zcwpw1			2.79	1.9	0.6	1.74	2.83	2.46		1.86		0.874862	-0.182098	-1.72597	-0.372113	0.922366	0.482956		M
Gnrh1			1.94	2.33	2.03	0.92	4.18	1.8		1.85		-0.240737	0.120368	-0.157405	-1.18516	1.8333	-0.370364		M
Tlr1			0.75	0	1.41	0.76	1.84	1.15		1.84		-0.370187	-1.55163	0.669486	-0.354434	1.34685	0.259918		M
Serpine2			2.59	1.33	2.45	2.49	3.15	1.96681		1.82		0.42132	-1.6163	0.194918	0.259605	1.32693	-0.586474		M
Fam129b			1.54	0.1	0.51	0.94	1.91	1.26		1.81		0.743744	-1.41261	-0.798651	-0.154739	1.29781	0.324452		M
Gm10865			0	0	0	0	1.8	0		1.8		-0.408248	-0.408248	-0.408248	-0.408248	2.04124	-0.408248		M
Nkapl			0	0	0	0	1.77	0		1.77		-0.408248	-0.408248	-0.408248	-0.408248	2.04124	-0.408248		M
Tgoln2			2.52	2.45	2.29	0.75	2.94	2.55		1.77		0.352672	0.261238	0.0522476	-1.95929	0.901272	0.391857		M
Accs			0.77	0	0	0.97	1.75	0.08		1.75		0.248556	-0.84509	-0.84509	0.53262	1.64047	-0.731465		M
Gh			0	0	0.37	0	1.75	0		1.75		-0.504728	-0.504728	0.0238079	-0.504728	1.9951	-0.504728		M
Cd247			0.14	0.45	0.13	0	2.16	0		1.71		-0.405095	-0.0357437	-0.41701	-0.571899	2.00165	-0.571899		M
Hist1h3f			0	0	0	0	1.71	0		1.71		-0.408248	-0.408248	-0.408248	-0.408248	2.04124	-0.408248		M
Smarca5-ps			1.05	0.99	0	1.37	2.67	1.43		1.68		-0.233385	-0.302822	-1.44853	0.136945	1.64141	0.206382		M
BC057079			2.46	2.11	0.55	2.14	2.14	2.21		1.66		0.760287	0.253429	-2.00571	0.296874	0.296874	0.398246		M
Fitm2			0.91	0	0	0.51	1.66	0.2		1.66		0.561877	-0.845392	-0.845392	-0.0567031	1.72171	-0.536102		M
Sesn2			4.84	4.2	3.39	3.19	4.65	4.71		1.65		0.949324	0.0514412	-1.08494	-1.36553	0.682765	0.766942		M
Fert2			2.24	2.55	0.6	1.92	2.22	2.23		1.63		0.402621	0.848381	-1.95559	-0.0575174	0.373863	0.388242		M
BC048609			0	0	0	0	1.62	0		1.62		-0.408248	-0.408248	-0.408248	-0.408248	2.04124	-0.408248		M
Gm14308			0.73	0	0	0	1.62	0.36		1.62		0.433324	-0.703179	-0.703179	-0.703179	1.81892	-0.142712		M
Trpv5			0	0	0	0	1.6	0		1.6		-0.408248	-0.408248	-0.408248	-0.408248	2.04124	-0.408248		M
Zfp61			0.65	0	0.69	0.76	1.6	0		1.6		0.0562708	-1.04101	0.123796	0.241964	1.65999	-1.04101		M
Ctu2			2.69	1.67	1.77	2.99	3.26	2.72		1.59		0.266048	-1.29954	-1.14605	0.726516	1.14094	0.312095		M
A630066F11Rik			2.41	1.79	1.19	0.83	2.15	1.89		1.58		1.17744	0.134565	-0.874673	-1.48022	0.740108	0.302771		M
C330013E15Rik			0	0	0	0	1.58	0		1.58		-0.408248	-0.408248	-0.408248	-0.408248	2.04124	-0.408248		M
Rcor3			2.92	3.58	2.35	1.34	3.71	2.76		1.58		0.164776	0.923514	-0.490497	-1.6516	1.07296	-0.01916		M
Nsun5			3.08	1.94	1.33	3.07	3.51	2.64		1.57		0.594356	-0.802688	-1.55023	0.582102	1.12131	0.0551465		M
Cdkn1a			3.33	2.04	1.63	2.01	3.26	3.19		1.56		0.986469	-0.70275	-1.23963	-0.742034	0.894806	0.803143		M
Il27ra			0.1	0	0.78	0.75	1.56	0		1.56		-0.696874	-0.858312	0.400905	0.352473	1.66012	-0.858312		M
Ndufs5			4.03	3.61	3.84	2.98	5.15	3.25		1.54		0.289504	-0.263185	0.0394778	-1.09222	1.76334	-0.736919		M
4930402H24Rik			1.34	1.21	0	0.388609	1.26	1.54		1.54		0.625308	0.413375	-1.55923	-0.925699	0.494888	0.951358		M
Tmem170			2.07	2.61	1.48	0.53	2.33	2.06		1.54		0.299528	1.02376	-0.491762	-1.76587	0.648232	0.286116		M
Fam189b			0.25	0	0.93	0.84	1.53	0.36		1.53		-0.720142	-1.16836	0.49902	0.33766	1.57475	-0.522925		M
Nanos3			0	0	0	0	1.53	0		1.53		-0.408248	-0.408248	-0.408248	-0.408248	2.04124	-0.408248		M
Susd2			1.53	1.62	0.49	0.05	3.15	1.32		1.53		0.15818	0.241922	-0.809507	-1.21891	1.66554	-0.0372187		M
Gmppb			4.03	3.67	3.19	3.74	5.1919	3.8		1.5219		0.138039	-0.396212	-1.10855	-0.29233	1.86234	-0.203288		M
Nipsnap1			0.4	0	1.19	1.21	1.51	0.63		1.51		-0.736944	-1.43327	0.638298	0.673114	1.19536	-0.336557		M
Rhbdf1			0	0	0	0	1.5	0		1.5		-0.408248	-0.408248	-0.408248	-0.408248	2.04124	-0.408248		M
Etohd2			2.38	1.91	2.33	2.2	3.4	2.73		1.49		-0.215391	-1.12196	-0.311835	-0.562589	1.75206	0.459715		M
Tbc1d24			2.18	2.67	0.78	2.13	2.6	2.27		1.49		0.109321	0.82355	-1.93134	0.0364403	0.721518	0.240506		M
Klrc3			0	0	0	0	1.48	0		1.48		-0.408248	-0.408248	-0.408248	-0.408248	2.04124	-0.408248		M
Capn12			0.46	0	0	0.63	1.47	0.8		1.47		-0.180905	-1.01307	-1.01307	0.126634	1.64624	0.434173		M
Spry2			1.63	0.6	1.6	1.3	2.06	0.63		1.46		0.557719	-1.2008	0.5065	-0.00569101	1.29186	-1.14958		M
Gzmb			0	0	0	0	1.43	0		1.43		-0.408248	-0.408248	-0.408248	-0.408248	2.04124	-0.408248		M
Phyhd1			0	0	0.45	0	1.43	0.18		1.43		-0.612211	-0.612211	0.190201	-0.612211	1.93768	-0.291246		M
Taok1			2.66	2.6	2.38	1.24	2.56	2.7		1.42		0.543414	0.435925	0.0418011	-2.00048	0.364266	0.615073		M
Adck1			1.5	0.51	0.96	1.48	1.93	1.3		1.42		0.447843	-1.56745	-0.651408	0.40713	1.32317	0.040713		M
Serpinf1			1.37	0.52	0.77	1.16	1.94	1.32		1.42		0.38193	-1.3267	-0.824164	-0.0402031	1.52772	0.281422		M
2610005L07Rik			2.08	2.14	1.7	0.67	2.27	1.84		1.41		0.50852	0.611367	-0.142843	-1.90838	0.834201	0.097133		M
Malat1			5.76	4.89	5.97	4.35	6.06	5.97		1.41		0.366408	-0.85965	0.662353	-1.62065	0.789187	0.662353		M
4930539J05Rik			0.62	0	0.08	0	1.4	1.11		1.4		0.139156	-0.875861	-0.744891	-0.875861	1.41611	0.941346		M
Bmp8b			0	0	0	0	1.4	0		1.4		-0.408248	-0.408248	-0.408248	-0.408248	2.04124	-0.408248		M
Arhgap39			2.9	2.63	1.36	2.2	2.93	2.74		1.38		0.733456	0.283381	-1.83364	-0.433406	0.783464	0.466744		M
Rom1			0.97	1.11	0.43	1.68	2.49	1.01		1.38		-0.436893	-0.240642	-1.19386	0.558383	1.69384	-0.380822		M
Lctl			0	0	0	0	1.37	0		1.37		-0.408248	-0.408248	-0.408248	-0.408248	2.04124	-0.408248		M
Lrrc24			0.15	0	0	0	1.37	0		1.37		-0.187765	-0.460327	-0.460327	-0.460327	2.02907	-0.460327		M
Nckipsd			1.87	2.32	0.36	1.79	2.7	1.73		1.37		0.0942856	0.659999	-1.804	-0.0062857	1.13771	-0.0817142		M
Pgam2			1.96	1.85	1.16	0.59	1.52	1.37		1.37		1.10569	0.885218	-0.497726	-1.64016	0.22381	-0.0768302		M
Gpr183			1.01	0	0	0	1.36	0.03		1.36		0.986802	-0.647083	-0.647083	-0.647083	1.553	-0.598552		M
Gm16907			0	0	0	0	1.35	0		1.35		-0.408248	-0.408248	-0.408248	-0.408248	2.04124	-0.408248		M
Il4			0	0	0	0	1.35	0		1.35		-0.408248	-0.408248	-0.408248	-0.408248	2.04124	-0.408248		M
Fbxl18			1.68	1.38	0.75	0.34	2.26	1.57		1.34		0.509014	0.0727162	-0.843508	-1.43978	1.35252	0.349038		M
Fam89b			6.14	5.46	5.42	5.56	6.79	6.21		1.33		0.385988	-0.863877	-0.937399	-0.680074	1.58071	0.51465		M
Wwox			1.69	1.22	0.12	0.98	2.55	0.96		1.33		0.536013	-0.040917	-1.39118	-0.335519	1.59167	-0.36007		M
Foxp3			0.12	0	0	0.29	1.32	0		1.32		-0.324912	-0.556532	-0.556532	0.00321695	1.99129	-0.556532		M
Gng13			0	0	0	0	1.32	0		1.32		-0.408248	-0.408248	-0.408248	-0.408248	2.04124	-0.408248		M
Hist1h2bq			2.12	1.69	2.49	1.41	3.01	2.13		1.32		-0.03812	-0.794655	0.612852	-1.28728	1.52773	-0.0205261		M
Hist1h2br			2.12	1.69	2.49	1.41	3.01	2.13		1.32		-0.03812	-0.794655	0.612852	-1.28728	1.52773	-0.0205261		M
Dcdc2c			0	0	0	0	1.31	0.01		1.31		-0.411982	-0.411982	-0.411982	-0.411982	2.04118	-0.393256		M
Rgs1			0.74	0	0.15	0.85	1.31	1.24		1.31		0.0459672	-1.31466	-1.03886	0.248223	1.09402	0.965312		M
Tubb6			0.98	0	0.378618	0.73	1.31	0.66		1.31		0.664664	-1.48108	-0.652083	0.117279	1.38721	-0.0359881		M
Zfp295			1.29	0.78	0.98	0.37	2.09	0.95		1.31		0.367474	-0.511018	-0.166512	-1.21726	1.7455	-0.218188		M
Gsta4			2.39	1.61	0.78	2.59	2.91	1.61		1.3		0.517012	-0.470586	-1.52149	0.770242	1.17541	-0.470586		M
Spink10			0	0	0	0	1.3	0		1.3		-0.408248	-0.408248	-0.408248	-0.408248	2.04124	-0.408248		M
Gm15645			3.75	3.9	3.49	2.46	5.12	3.45		1.29		0.0639107	0.238213	-0.238213	-1.43509	1.65587	-0.284693		M
Mll2			3.14	2.61	2.38	1.85	3.07	2.92		1.29		0.975142	-0.105329	-0.574212	-1.65468	0.832438	0.526645		M
Pbx4			0.52	0	0	0.83	1.29	0.36		1.29		0.0399521	-0.998802	-0.998802	0.659209	1.57811	-0.279665		M
Atf7			1.53	1.8	1.18	0.25	1.76	1.18		1.28		0.430157	0.901004	-0.180201	-1.80201	0.831249	-0.180201		M
AV039307			0	0	0	0	1.28	0		1.28		-0.408248	-0.408248	-0.408248	-0.408248	2.04124	-0.408248		M
Ppp1r32			0	0.76	0	0	2.04	0		1.28		-0.563228	0.354029	-0.563228	-0.563228	1.89888	-0.563228		M
Ybx2			0	0	0	0	1.28	0		1.28		-0.408248	-0.408248	-0.408248	-0.408248	2.04124	-0.408248		M
Ficd			1.66	1.47	0.6	0.39	1.98	0.86		1.27		0.787621	0.488325	-0.882136	-1.21294	1.2917	-0.472573		M
2410003K15Rik			2.61	2.19	2.27	2.88	3.45	3.29		1.26		-0.329631	-1.13611	-0.982492	0.188818	1.28332	0.976091		M
Rdh10			1.28	0.57	1.17	1.5	1.83	1.15		1.26		0.0715666	-1.62218	-0.190844	0.596389	1.38362	-0.238555		M
Ccdc103			0	0	0	0	1.25	0		1.25		-0.408248	-0.408248	-0.408248	-0.408248	2.04124	-0.408248		M
Cyp4f39			0	0.49	0	0	1.74	0		1.25		-0.532161	0.169432	-0.532161	-0.532161	1.95921	-0.532161		M
Serping1			0	0	0.56	0	1.25	0		1.25		-0.584888	-0.584888	0.500871	-0.584888	1.83868	-0.584888		M
Zfp629			0.54	0	0.83	0	1.24	0		1.24		0.199665	-0.827185	0.751122	-0.827185	1.53077	-0.827185		M
1700097N02Rik			2.03	1.93	2.15	2.4	3.16	1.71		1.23		-0.392142	-0.588213	-0.156857	0.333321	1.82346	-1.01957		M
Apoc1			0	0	0	0	1.23	0.1		1.23		-0.447272	-0.447272	-0.447272	-0.447272	2.03458	-0.245495		M
4930512B01Rik			0	0	0	0	1.22	0		1.22		-0.408248	-0.408248	-0.408248	-0.408248	2.04124	-0.408248		M
Flnb			0.33	0	0.25	0.46	1.22	0		1.22		-0.103315	-0.8339	-0.280426	0.184491	1.86705	-0.8339		M
4930581F22Rik			2.82	2.77	1.6	2.12	2.68	2.81553		1.21553		0.703317	0.603531	-1.73147	-0.693692	0.423915	0.6944		M
Tbc1d25			2.88	2.34	2.02	2.78	3.17	3.23		1.21		0.302236	-0.83642	-1.51118	0.0913736	0.913736	1.04025		M
Trim32			0.7	0	0.64	0.17	1.21	0.32		1.21		0.442436	-1.15949	0.305128	-0.770449	1.60955	-0.42718		M
Smg1			2.57	2.62	2.39	1.36	2.65	2.58		1.21		0.417489	0.517686	0.0567784	-2.00728	0.577804	0.437528		M
Bmp1			0.95	0.4	0	0.9	1.6	0.59		1.2		0.384046	-0.621789	-1.35331	0.292607	1.57276	-0.274319		M
1700106N22Rik			0.31	0	0	0.09	1.2	0.16		1.2		0.0363086	-0.639032	-0.639032	-0.442965	1.97519	-0.290469		M
2310040G24Rik			1.14	0	0.03	0.78	1.19	0		1.19		1.0633	-0.90237	-0.850642	0.442564	1.14952	-0.90237		M
Trip11			1.73	1.42	1.07	0.54	1.74	1.89		1.19		0.647105	0.0422732	-0.640601	-1.67467	0.666615	0.959276		M
Ccnd3			9.18	9.81	8.08	9.11	9.81	9.25011		1.17011		-0.0420956	0.951703	-1.7773	-0.152518	0.951703	0.0685066		M
[truncated: 1,908 more rows]
