# Supplementary material for: A Systems Approach Identifies Essential FOXO3 Functions at Key Steps of Terminal Erythropoiesis
Source: PLoS Genet. 2015 Oct 9;11(10):e1005526. doi: 10.1371/journal.pgen.1005526 (PMC4599908; doi:10.1371/journal.pgen.1005526)
Supplement: S6 Table — (XLSX) [file pgen.1005526.s014.xlsx]

## Sheet: TableS6
	GO term Enrichment of Clusters
Cluster	attrib name	N	X	LOD	P	P_adj	attrib ID
I	regulation of granulocyte chemotaxis	7	29	1.22947	1.11e-06	0.003	GO:0071622
I	regulation of leukocyte chemotaxis	8	61	0.908048	2.37e-05	0.04	GO:0002688
I	pattern recognition receptor signaling pathway	9	79	0.837183	2.35e-05	0.04	GO:0002221
I	regulation of dendrite development	10	90	0.823847	1.04e-05	0.022	GO:0050773
I	protein tyrosine phosphatase activity	10	94	0.802707	1.53e-05	0.032	GO:0004725
I	dendrite development	14	153	0.728115	1.95e-06	0.006	GO:0016358
I	phosphatidylinositol binding	13	151	0.699215	8.83e-06	0.018	GO:0035091
I	I-kappaB kinase/NF-kappaB cascade	14	181	0.648123	1.38e-05	0.028	GO:0007249
I	regulation of inflammatory response	15	198	0.638163	8.77e-06	0.018	GO:0050727
I	Ras protein signal transduction	17	235	0.616396	4.16e-06	0.011	GO:0007265
I	regulation of cell morphogenesis involved in differentiation	15	209	0.612663	1.67e-05	0.033	GO:0010769
I	positive regulation of apoptotic process	22	336	0.570595	8.91e-07	0.003	GO:0043065
I	positive regulation of programmed cell death	22	342	0.562269	1.2e-06	0.003	GO:0043068
J	regulation of neutrophil apoptotic process	4	4	2.2508	5.39e-06	0.013	GO:0033029
J	microglial cell activation involved in immune response	5	7	1.63934	5.01e-06	0.01	GO:0002282
J	Arp2/3 protein complex	5	7	1.63934	5.01e-06	0.01	GO:0005885
J	response to lipoteichoic acid	5	7	1.63934	5.01e-06	0.01	GO:0070391
J	cellular response to lipoteichoic acid	5	7	1.63934	5.01e-06	0.01	GO:0071223
J	glucose binding	6	9	1.56614	9.21e-07	<0.001	GO:0005536
J	neutrophil activation involved in immune response	6	10	1.45697	2.21e-06	0.004	GO:0002283
J	microglial cell activation	7	12	1.43235	3.81e-07	<0.001	GO:0001774
J	macrophage activation involved in immune response	7	13	1.35978	7.92e-07	<0.001	GO:0002281
J	interleukin-8 biosynthetic process	7	13	1.35978	7.92e-07	<0.001	GO:0042228
J	tumor necrosis factor biosynthetic process	7	16	1.19491	4.65e-06	0.007	GO:0042533
J	CD4-positive, alpha-beta T cell differentiation involved in immune response	9	34	0.869233	2.4e-05	0.042	GO:0002294
J	T-helper cell differentiation	9	34	0.869233	2.4e-05	0.042	GO:0042093
J	regulation of NF-kappaB import into nucleus	9	34	0.869233	2.4e-05	0.042	GO:0042345
J	Rho GTPase binding	13	55	0.801255	1.56e-06	0.001	GO:0017048
J	CD4-positive, alpha-beta T cell activation	12	51	0.799282	4.14e-06	0.006	GO:0035710
K	tRNA modification	4	20	1.55844	1.44e-05	0.024	GO:0006400
K	ribosome	10	208	0.858265	4.72e-06	0.005	GO:0005840
K	mitochondrion	46	1635	0.681067	4.26e-15	<0.001	GO:0005739
K	mitochondrial part	16	610	0.586625	1.88e-05	0.038	GO:0044429
K	cytoplasm	99	8739	0.330907	4.59e-07	<0.001	GO:0005737
K	cytoplasmic part	70	5686	0.311271	5.92e-06	0.006	GO:0044444
K	catalytic activity	65	5158	0.314532	7.35e-06	0.006	GO:0003824
L	innate immune response	12	317	0.804427	1.86e-06	0.006	GO:0045087
L	immune response	19	717	0.652515	4.38e-07	0.002	GO:0006955
L	mitochondrion	31	1635	0.521461	1.56e-07	0.002	GO:0005739
L	immune system process	25	1465	0.459308	1.84e-05	0.04	GO:0002376
N	kinetochore assembly	3	10	1.94437	1.78e-05	0.033	GO:0051382
N	condensed chromosome, centromeric region	4	29	1.52534	1.71e-05	0.028	GO:0000779
N	cilium assembly	6	97	1.13628	1.43e-05	0.026	GO:0042384
N	cilium organization	6	108	1.08676	2.63e-05	0.048	GO:0044782
N	chromosome segregation	7	149	1.00879	1.65e-05	0.026	GO:0007059
N	centrosome	13	369	0.884812	1.02e-07	<0.001	GO:0005813
N	organelle assembly	10	283	0.880653	3.18e-06	0.004	GO:0070925
N	microtubule organizing center	13	407	0.84008	3.13e-07	<0.001	GO:0005815
N	microtubule cytoskeleton	17	792	0.667873	1.21e-06	0.002	GO:0015630
N	cell cycle process	16	872	0.593456	1.83e-05	0.033	GO:0022402
N	organelle organization
P	mitochondrion	22	1635	0.605187	6.72e-07	0.001	GO:0005739
Q	spectrin-associated cytoskeleton	4	5	1.84992	1.33e-05	0.042	GO:0014731
Q	porphyrin-containing compound biosynthetic process	11	25	1.27518	1.3e-09	<0.001	GO:0006779
Q	tetrapyrrole biosynthetic process	11	25	1.27518	1.3e-09	<0.001	GO:0033014
Q	heme biosynthetic process	8	20	1.20698	6.07e-07	0.004	GO:0006783
Q	porphyrin-containing compound metabolic process	13	36	1.13589	7.73e-10	<0.001	GO:0006778
Q	regulation of T cell receptor signaling pathway	7	22	1.05867	1.83e-05	0.049	GO:0050856
Q	tetrapyrrole metabolic process	13	40	1.06754	3.46e-09	<0.001	GO:0033013
Q	heme metabolic process	9	28	1.06249	1.03e-06	0.005	GO:0042168
Q	negative regulation of viral genome replication	8	28	0.991975	1.12e-05	0.025	GO:0045071
Q	ubiquitin-specific protease activity	13	51	0.921194	9.02e-08	<0.001	GO:0004843
Q	small conjugating protein-specific protease activity	15	59	0.919125	9.61e-09	<0.001	GO:0019783
Q	regulation of viral genome replication	10	45	0.845918	1.06e-05	0.022	GO:0045069
Q	nucleosome	12	54	0.844287	1.4e-06	0.006	GO:0000786
Q	DNA bending complex	12	54	0.844287	1.4e-06	0.006	GO:1990104
Q	protein deubiquitination	15	73	0.800049	2.05e-07	0.001	GO:0016579
Q	antigen receptor-mediated signaling pathway	16	79	0.79196	1e-07	<0.001	GO:0050851
Q	DNA packaging complex	12	60	0.786814	4.56e-06	0.012	GO:0044815
Q	erythrocyte differentiation	20	100	0.78478	3.26e-09	<0.001	GO:0030218
Q	nucleosome assembly	12	61	0.777931	5.46e-06	0.013	GO:0006334
Q	erythrocyte homeostasis	20	108	0.743472	1.31e-08	<0.001	GO:0034101
R	beta-2-microglobulin binding	5	10	1.6473	1.22e-06	0.004	GO:0030881
R	autophagic vacuole	9	29	1.31647	8.29e-09	<0.001	GO:0005776
R	macroautophagy	8	47	0.98207	8.25e-06	0.026	GO:0016236
R	autophagy	14	123	0.775107	6.31e-07	0.002	GO:0006914
R	immune system process	65	1465	0.344614	7.74e-08	<0.001	GO:0002376
