# Supplementary material for: A Systems Approach Identifies Essential FOXO3 Functions at Key Steps of Terminal Erythropoiesis
Source: PLoS Genet. 2015 Oct 9;11(10):e1005526. doi: 10.1371/journal.pgen.1005526 (PMC4599908; doi:10.1371/journal.pgen.1005526)
Supplement: S7 Table — (XLSX) [file pgen.1005526.s015.xlsx]

## Sheet: TableS7
	ChEA Analysis of Clusters
	CLUSTER Q
	Transcription Factor	P-Value	Z-score	Combined Score
	GATA1	8.332e-96	-1.51	323.47
	TAL1	5.27e-101	-1.42	319.47
	KLF1	6.1e-65	-1.74	250.52
	EP300	3.88e-40	-2.04	179.55
	GATA2	6e-43	-1.85	174.75
	CUX1	3.171e-28	-2.93	146.49
	SOX2	1.732e-48	-1.29	137.55
	GATA1	2.832e-28	-1.99	121.99
	STAT4	1.141e-26	-1.96	113.68
	CREM	1.678e-80	-0.61	109.84
	CLUSTER R
	Transcription Factor	P-Value	Z-score	Combined Score
	EKLF	4.91e-29	-1.5805	95.9949
	TAL1	3.9e-31	-1.46959	95.3446
	GATA1	1.43e-25	-1.50213	79.859
	EP300	1.58e-17	-1.95502	70.9456
	CREM	1.03e-45	-0.712015	69.602
	FLI1	3.33e-24	-1.30291	65.5427
	SOX2	5.2e-24	-1.30651	65.2953
	MECOM	2.48e-23	-1.30427	63.2831
	PPARG	4.58e-30	-0.997535	62.6666
	SPI1	8.157e-16	-1.65309	53.9704
