# Supplementary material for: A Systems Approach Identifies Essential FOXO3 Functions at Key Steps of Terminal Erythropoiesis
Source: PLoS Genet. 2015 Oct 9;11(10):e1005526. doi: 10.1371/journal.pgen.1005526 (PMC4599908; doi:10.1371/journal.pgen.1005526)
Supplement: S8 Table — (XLSX) [file pgen.1005526.s016.xlsx]

## Sheet: TableS8
Overlap of FOXO3 direct targets from Eijkelenboom et al. (Molecular Systems Biology, 2013) with clusters R and Q
FOXO3 Activated Targets	Cluster Q/R Genes	Overlap
ABCA4	Snora31	ZMAT2
ABCC5	Vpreb1	WDR45
ABHD3	Ppbp	UCP2
ACPP	Igll1	UBE2H
AFF1	Pax5	TSPAN8
AFF4	Vpreb3	TRAK2
AGR2	Blk	TOR1AIP2
AHNAK	Cd19	TMOD1
AKR1C2	Spib	TCP11L2
AKR1C3	Fam129c	SLC7A8
ALDH3A1	Faim3	SLC43A2
ALPP	Pou2af1	SESN3
ALS2CR12	Chst3	RNF19A
AMIGO2	Cd79a	RNF122
ANG	Cd72	RIOK3
ANKRD1	Myl4	RICTOR
ARHGAP17	Tubb1	RALGPS2
ARHGAP29	Vpreb2	RAB43
ARHGEF12	Fcrla	RAB30
ARHGEF2	Cplx2	PIK3CA
ARL14	Gpx1	PDZK1IP1
ARRDC3	Ms4a1	OPTN
ASB7	Nrgn	MXI1
ATP8A1	Ebf1	MBTPS1
ATXN1	Snn	LPXN
AVIL	Cd79b	IRS2
B4GALNT3	Akap12	HBP1
BACH1	H2-Ob	GOLPH3L
BCL10	Cd22	GLCCI1
BCL6	Blnk	GDA
BRWD1	Myl9	FOXP1
BTG1	Slamf6	FBXO34
BTNL3	AA465934	FBXO30
C10orf26	Neil1	FAM55B
C10orf54	Cd2	ERO1LB
C12orf35	Hspbap1	DPYSL2
C15orf48	Npy	DDI2
C5orf32	Mettl7a1	DDI2
C6orf141	Il7r	CLU
C7orf41	Rag1	CDR2
C9orf150	Otub2	CBLB
CBLB	Slc4a1	ARRDC3
CCDC64	Ikzf3	ARHGEF12
CCNG2	Dnajb13	AFF1
CD177	41701
CD55	Trp53i11
CD59	Alox12
CDC14A	Foxo1
CDC34	Fcer2a
CDR2	Chac2
CHN2	Fhdc1
CITED2	Dnaja4
CLTB	Srpk3
CLU	Grap2
CORO1A	Cpeb3
CRIPT	Rundc3a
CYP2S1	Irgm2
CYP39A1	Clu
CYP3A7	Irf4
CYP4F3	Rab30
DAAM1	Sbk1
DAPK1	Cxxc5
DDI2	Ankrd61
DDI2	Dpp4
DOCK8	Mylk3
DPYSL2	Gimap1
DUSP5	Camk2d
DUSP6	Ypel4
EDN1	Zfp949
EIF2C4	B3gnt3
ERBB3	Jakmip1
ERO1LB	Sesn1
ETHE1	Gimap6
FAM134B	Akap7
FAM55B	Cachd1
FBXO30	Pla2g16
FBXO32	1300017J02Rik
FBXO34	Gzma
FGL2	Phlpp2
FMNL2	Il1r1
FOSL2	Prss34
FOXP1	Aff3
FXYD3	Vwf
GADD45B	Bach2
GATS	Rsph9
GCNT1	Cd59a
GDA	Dennd2c
GDF15	Gm4262
GLCCI1	Cd38
GM2A	Pf4
GOLPH3	Itsn1
GOLPH3L	4933439C10Rik
GPR137B	Sh3yl1
GRAMD1C	Kctd14
GSN	Itga2b
HBP1	Tab3
HERPUD1	Dpf3
HNMT	Btrc
HPGD	Wbscr27
HSD17B11	Oas1b
ICA1	Fbxo34
IER3	Otud1
IFIT2	Gch1
IGF1R	Foxo4
IGF1R	Mtcp1
IL22RA1	Sertad2
IRS2	Cecr2
ITGB8	1700034P13Rik
ITLN2	Gimap4
ITM2B	Tifa
JAK1	Mcpt8
JMJD1C	Il12a
KBTBD3	Kdm6a
KIAA0040	4921530L18Rik
KIAA0831	Ccdc77
KIAA1609	Zfp575
KLF5	Dnase1l2
KLF6	Treml1
KLK10	St5
LFNG	Ccl5
LGR4	Igtp
LGR5	Mcart1
LIPH	Ppp1r16b
LITAF	Evi5
LPXN	Tfdp2
LY6G6C	Atl1
LY6G6D	Cd40
MAGI1	Samd4
MAML3	Gm20337
MAX	A730036I17Rik
MBTPS1	Cdkl1
MED25	Aoc2
MEGF9	Hist1h1b
MICAL2	Piga
MOAP1	Arhgef12
MXD1	Gimap3
MXI1	Dennd4a
MYADM	Tstd2
NEBL	Pir
NECAP2	Hbq1b
NEDD4L	Cd209c
NEU1	Gp5
NT5C2	1110032A03Rik
NUDT4	Ninl
OPTN	Ppp1r13b
PARD6B	Frmd4a
PCMTD1	Rasgrp1
PDZK1IP1	Tsc1
PFKFB4	Ablim1
PIK3CA	Ccr7
PLCG2	F830002L21Rik
PMAIP1	Map4k5
PNRC1	Pum1
PRR15	Cln8
PTTG1IP	Fbxl22
RAB25	Gp1ba
RAB30	St6gal1
RAB43	Trim56
RAB9A	1200016B10Rik
RALGPS2	Grap
REG4	Herc6
RERE	Pkn2
RHOBTB1	Serpinb6b
RICTOR	Dnase2a
RIOK3	Golph3l
RNF122	Parp12
RNF19A	AI848100
RRAS	Trim10
RTN3	Ncoa7
S100P	Zbtb44
SCARA3	Mpp2
SEC14L1	S1pr1
SEPP1	Arrdc3
SESN3	Rgl1
SLC16A5	Epb4.1l4b
SLC1A1	Rmnd5a
SLC2A10	Eif2ak1
SLC43A2	4930455C13Rik
SLC7A8	Cpeb4
SLPI	Omp
SMPDL3A	Chst10
SNAP23	Reln
SNX9	Hbq1a
SORL1	Erlec1
SPINK1	Kbtbd12
SPRY4	Isg15
SPTLC2	Slc22a4
ST3GAL4	D17Wsu92e
SYNE2	Slc25a37
TCF12	Arrdc2
TCP11L2	Slc16a1
TFPI	Afmid
TGFA	Acyp2
TGFBR2	Gm15800
THBS1	Tnk1
TJP2	Slc1a5
TM4SF1	Art4
TMCC3	Lat
TMEM173	Klhl12
TMEM59	Rnasel
TMOD1	Ralgps2
TMPRSS4	AW011738
TNFAIP8	Apol11b
TNFRSF21	Tpra1
TNFSF10	Cadm3
TNFSF15	Clp1
TNS4	Fzr1
TOB1	Gpr18
TOR1AIP2	Pgm2l1
TP53INP2	Ppp1r15a
TRAK2	Hist2h2bb
TSPAN1	Mylip
TSPAN8	Pim2
TST	Rad23a
TUBA1A	Darc
UBE2D1	Pdk2
UBE2H	Trak2
UCP2	Dclk2
VAMP8	Txnrd2
WDR45	Bmp2k
ZMAT2	Cxcl12
ZNF117	Dnajb3
ZNF792	Cerkl
ZNF92	Fryl
	Fn3krp
	Ranbp10
	2410066E13Rik
	Spice1
	Irs2
	Nbr1
	Epb4.2
	Pdzk1ip1
	Csrp2
	Fbxo42
	Rbm38
	Exoc3l
	Rab3il1
	Gapvd1
	Sox6
	3110056O03Rik
	Hist1h1a
	B3gnt8
	Ctsf
	Rsph1
	Vopp1
	Hist1h3e
	Smg6
	Yod1
	Apol11a
	H2-T24
	Nhlrc4
	Mpp1
	Gpr56
	Mettl7a2
	1190002F15Rik
	Bsn
	Acsf2
	Aplf
	D330041H03Rik
	Tmem86b
	Cnnm2
	Stradb
	Pde7a
	Pot1a
	Snhg10
	Narf
	Akt3
	H2-Oa
	Ift57
	Mical3
	Ermap
	Smox
	Fahd1
	Metap2
	Slc9a8
	A230051G13Rik
	Hmbs
	Trim23
	Tlcd1
	Mavs
	5033406O09Rik
	Clcf1
	Gpam
	Spna1
	Usp18
	D5Ertd579e
	Dnajb4
	Gas2l1
	Urod
	Tmem65
	Mpl
	Vangl1
	Zfp526
	Rnf19a
	Tmem188
	Mcph1
	Tmprss3
	Alas2
	Gan
	Isca1
	5430416N02Rik
	Ifih1
	Irgm1
	Nrip3
	Ttc39a
	Elmo3
	Map3k12
	Hexim2
	Mst1
	Fam134c
	Fn3k
	Eif2ak2
	Ppap2a
	Serinc5
	Tspo2
	Slc22a23
	Ehd2
	Cdk12
	Il2rb
	Clcn3
	Slc43a1
	Mpg
	Abcb10
	Lmo2
	Specc1
	Creg1
	Herc1
	Prnp
	Prpf18
	Rragd
	Zdhhc14
	Dhrs11
	Dnajb2
	Slc25a42
	2210417K05Rik
	BC049635
	Gm16793
	Usp32
	Olfr419
	41706
	Foxp1
	Ppm1d
	Rab43
	Dcun1d1
	9430076G02Rik
	Ank
	Cblb
	Fam117a
	Slc30a1
	Ucp2
	2310035K24Rik
	Fech
	Pttg1
	Asb3
	5830415F09Rik
	Ccl22
	Memo1
	Mylpf
	Tpcn1
	Gpr171
	Gpr146
	Csda
	Ctse
	Cul4a
	Rictor
	Uba7
	Kel
	Fam55b
	0610039K10Rik
	E4f1
	Gfap
	Hist2h3b
	Kdm5c
	Rnf139
	Plek2
	Mad2l1bp
	Pcx
	Abat
	Dok4
	Fam76a
	Ptp4a3
	Mllt6
	Rab3a
	Trim59
	Gclm
	Snrnp25
	Abcg2
	Fam109b
	Gypa
	Cacna1g
	B3gnt9-ps
	Bcl2l11
	Foxo3
	Wdr91
	Pcyt1b
	Kbtbd2
	Hist3h2a
	Cyth3
	Otud5
	Extl3
	St3gal2
	Ifi35
	Osbpl1a
	Syn3
	Agpat4
	Cdc25b
	Clk3
	Gm17296
	Mef2c
	Hace1
	Kif2a
	Siah1a
	Mir686
	Hist1h1d
	Foxn3
	Wipi2
	Dtx1
	Snca
	Fbxw2
	Slc6a9
	Sorbs1
	Ep400
	Ntn4
	Rhebl1
	Pigq
	Oip5
	Fam169b
	Aff1
	Hist1h4n
	Paqr9
	Parp9
	Vmp1
	2610318N02Rik
	Gstt2
	Ctla2a
	Sh3d19
	Dcaf6
	Hist1h3d
	Pik3r1
	Ppp2r5b
	2210009G21Rik
	2500004C02Rik
	Dusp10
	Parp14
	Chd3
	Slc16a10
	Car2
	Chek2
	Mrm1
	41703
	Stom
	Zmym1
	Rnf157
	Ubn2
	Trmt12
	Rhd
	6230427J02Rik
	Hist1h2bm
	Serpinb9
	Luc7l3
	Pnp2
	Sco2
	Sdc1
	Plekhg5
	Isg20
	Fam126a
	Jhdm1d
	Slc30a9
	Vrk2
	Fhl1
	Gm10785
	Gm8801
	Glrx5
	Azin1
	Dusp8
	Hist2h2be
	E2f2
	Psme4
	1110038D17Rik
	2010011I20Rik
	Fcer1a
	Lrrc29
	Bcas3
	Srxn1
	Rhag
	Blvrb
	Man1a
	Tinagl1
	Hist1h3i
	Asb1
	Butr1
	Crebzf
	Klhdc2
	Igfbp7
	Scd1
	Il21r
	Cpa3
	Med12
	Ppwd1
	Cenpk
	Pi4k2b
	Rc3h1
	Rbpms2
	BC025920
	Trim44
	Atpif1
	Hist1h4j
	2700097O09Rik
	Dyrk2
	Nmnat3
	Stxbp4
	Tmod1
	Zfp101
	Zfp260
	Ifrd2
	Mtrf1l
	Tssc1
	Hist1h2ba
	Plcg1
	Slc22a21
	Slc27a1
	Bola3
	Irf9
	Dhx8
	P2ry10
	Tspan33
	Acmsd
	Chchd10
	Cit
	Edem3
	Serinc3
	Brpf3
	Capn5
	Ccdc45
	Rnf145
	Myef2
	E2f7
	Rnmt
	Crat
	Glo1
	Carhsp1
	Tlr9
	H2-M3
	Kdm3a
	Ppp1r10
	Trim24
	Atg13
	Phf8
	Acbd4
	Cabin1
	Cd2ap
	Fbxo7
	Hspb11
	Mta3
	Sparc
	Uhrf2
	Osbpl8
	Hist1h3g
	Mfsd2b
	Rfk
	Zbtb32
	Pear1
	Rph3al
	Apol8
	Ammecr1
	Mospd1
	Vcpip1
	B230206F22Rik
	Hist1h4i
	Dcaf10
	Wdr44
	Asb6
	Mier1
	Slc14a1
	Slc35d1
	Zbtb11
	Zfp146
	Aqp1
	Eif2c2
	Gm4285
	Rc3h2
	Tnfrsf14
	A230050P20Rik
	Cenpe
	D11Wsu99e
	Itga4
	Ube2e3
	C330018D20Rik
	Fnip2
	Cmpk2
	9130221H12Rik
	Smap1
	Pelo
	A830010M20Rik
	Hist1h3c
	Unc5cl
	Akirin2
	Apol10a
	Ccnt1
	Fundc2
	Gpatch8
	Lck
	Med13
	Snx22
	Traf5
	Cyb5
	Acp1
	Ms4a4b
	Pip5k1a
	Sec23a
	Tctn1
	Nup153
	Ank1
	4930404N11Rik
	Zcchc6
	Amigo3
	Hist1h3b
	Rad18
	Wnk1
	2900009J06Rik
	Cyb5d1
	Supt7l
	Trim21
	Epdr1
	Tfrc
	Tom1l1
	Kdm1b
	Optn
	Spnb1
	Zbtb5
	Bbs7
	Pfkfb2
	Gm6548
	Rbm14
	Smarca4
	Zdhhc8
	Thy1
	Uhmk1
	1810012P15Rik
	4930414L22Rik
	Bahd1
	Lysmd3
	Zfp655
	1700011J10Rik
	Aimp2
	Dyrk1b
	Map3k1
	Mesdc1
	Rnf123
	Rnpc3
	Bex1
	Atf5
	Med13l
	Mtfr1
	Ppp2r4
	1110028C15Rik
	Atp2b4
	Hs6st1
	Mbtps1
	Snx25
	Crem
	Pigc
	Kctd3
	Icam5
	Bsg
	Adam10
	Ep300
	Ptdss2
	Snora81
	Hacl1
	Hist1h4k
	Pik3ca
	Gypc
	Rai1
	Zfp346
	Rngtt
	Tor1aip2
	Zwint
	Helb
	H1fx
	Pnma1
	2310022B05Rik
	Ccdc28a
	Nprl3
	Psmf1
	Rbm4b
	Hagh
	Epb4.9
	Dync1li2
	Phf3
	2510003D18Rik
	Cd83
	F2rl3
	Hist1h2bl
	Mir17hg
	Tal1
	Tmem131
	Mbd4
	1700037H04Rik
	Arrb1
	Napa
	Snora24
	Fam113b
	Golgb1
	Gtpbp2
	Mob2
	Zfp367
	5730419I09Rik
	Jmy
	Zmym5
	Atg2a
	Cenpq
	Ogdh
	Slc16a6
	Wapal
	Mxi1
	A930015D03Rik
	Gna11
	Mynn
	Nat6
	Rbm4
	Ctsw
	Esam
	Gata2
	Hist1h3a
	Cd47
	Arih2
	Ddi2
	Atf6
	Rbm33
	Adar
	Galnt10
	4930562F07Rik
	Atxn3
	Epor
	Fam82a2
	Ng23
	Spen
	N4bp2
	Naprt1
	Tprgl
	Ascc2
	Usp19
	Frs2
	Hipk2
	Phf13
	Zmynd17
	Add1
	Lrig2
	Slc44a1
	Zbed6
	Gm16982
	Ggps1
	Irf7
	Slc3a2
	Slc7a5
	Slfn9
	Stk3
	Pabpc4
	Rffl
	Ubac1
	Il6st
	B3gntl1
	Hist1h2bp
	Hspa2
	Spef1
	Spire1
	Zc3hav1
	4930534B04Rik
	Gltscr1
	Hist1h2bk
	Mark3
	Parp16
	Usp7
	Asah2
	Vamp1
	Mesdc2
	Uros
	Ubp1
	Lax1
	Zfp664
	Fyn
	Mki67
	Tmem57
	Kctd9
	Bbc3
	Zswim3
	Acsf3
	Cyp4b1
	8430419L09Rik
	Fam53b
	Slc25a38
	Usp49
	A630007B06Rik
	Akr1b10
	Pogz
	Add2
	Akap10
	Fntb
	Lcor
	Rab10
	Samd14
	Usp15
	Wasl
	Mfsd4
	Ube2v1
	Zranb1
	Hyal3
	Myst3
	Slc2a4
	1110006O24Rik
	Zfp385c
	Nrip1
	Lrpprc
	Ppox
	Usp14
	Atxn2
	BC021614
	Gatad2b
	Lrrc28
	Zcchc11
	Aldh1a1
	5430411K18Rik
	C030044B11Rik
	Cramp1l
	Dmxl1
	Dos
	Gm10845
	Nfatc2ip
	Olfr856-ps1
	Ssh1
	Dirc2
	Cldn13
	Wbp2
	Wwp2
	G2e3
	1810013L24Rik
	Atp8b2
	Cyb5d2
	Glcci1
	Hist1h2bb
	Zfp871
	Dpysl2
	Tmc6
	Fam63b
	Alkbh8
	Herc2
	Hist1h4h
	Mll5
	Smarce1
	Synj1
	Xk
	Zscan21
	Solh
	Htatip2
	Slc20a1
	Mapk8ip3
	Sema4b
	Chd6
	D230025D16Rik
	Gigyf2
	Sesn3
	1700017B05Rik
	Cox11
	Esco2
	Hist1h2bc
	2010110P09Rik
	Reep2
	Zfp280d
	Hist1h2bj
	Ikzf5
	3110056K07Rik
	1110049F12Rik
	Dnajc11
	Dpm1
	Ncr1
	Ormdl3
	Repin1
	Snx29
	Tbcd
	Usp25
	Dynll2
	Nup50
	Sbds
	Stam
	Tmem33
	C030019I05Rik
	Gm11517
	Usp42
	BC006779
	C78339
	Dclre1b
	Eri1
	Ndst2
	Pou2f1
	Acin1
	Kcnn4
	Sh3tc2
	Ufsp1
	Sp4
	Btbd7
	Cnot4
	Crebbp
	Hist1h3h
	Pparg
	Tcf7l2
	Dguok
	1810027O10Rik
	Gm166
	Hnrnph3
	Slfn3
	Taf8
	Vps13b
	Zfp341
	Zfp318
	Bcl2l13
	Galnt1
	Wdr81
	Zfp36l1
	A130077B15Rik
	Akap8l
	Elk4
	Hist1h2bf
	Pnp
	Tet3
	Zbtb45
	Snora75
	Mir3062
	Mir486
	Snora30
	Mir7-1
	Mir697
	Snora7a
	Snora34
	Rn4.5s
	Sowaha
	Calcoco1
	Amd1
	Trim58
	Tnfrsf13c
	Rsad2
	Slfn14-ps
	Ypel3
	Tmcc2
	Cd36
	Abhd4
	Tbx6
	2410076I21Rik
	Xpo7
	Gm9895
	Fbxo30
	4833442J19Rik
	Hscb
	5730469M10Rik
	Arl5c
	Pcmtd2
	Tbcel
	E130309D14Rik
	Zfp874b
	Cpne8
	Bcl2l1
	Atp1b1
	Cdr2
	Ibtk
	Pafah1b3
	Arl4a
	Atg4a
	Dntt
	4933409K07Rik
	Atg14
	Ezh1
	Cat
	Tspan8
	Bsdc1
	Bmf
	Lpin2
	Klhl25
	1600020E01Rik
	Nt5c3
	4931406P16Rik
	Bcl7a
	Adck5
	Trib2
	Arntl
	Pink1
	Cmas
	Ube2h
	Zfp874a
	Ulk1
	Sdc4
	Sox4
	Xaf1
	Yipf4
	Lef1
	Tnfrsf19
	Fabp4
	Ly6d
	Id3
	2310010J17Rik
	Dyrk3
	Gabarapl1
	Cdkn1b
	Slc38a9
	Fam46c
	Bpgm
	Rpap2
	Tgtp1
	Ube2o
	Ifit1
	Pyhin1
	Mkrn1
	Nipal3
	Ttc38
	Fbxo9
	Pabpc1
	Slc25a39
	Zkscan14
	2010001M09Rik
	1700125D06Rik
	Gm12839
	Klhl21
	Ube2r2
	Zrsr1
	Ip6k1
	AI450353
	Ube2f
	Dapk2
	2810453I06Rik
	C730036E19Rik
	3110002H16Rik
	Cerk
	Pou2f2
	Snora28
	Sec61g
	Tpm1
	Gng11
	1810053B23Rik
	Cd163
	Insl3
	Prokr1
	Glul
	Rapgefl1
	2010109K11Rik
	Cd1d1
	Myl10
	Tgtp2
	Gtf2e2
	Trim34b
	Xpa
	1110034G24Rik
	Ppp3cc
	Gpcpd1
	Wdr45
	Pecam1
	Ptprcap
	Cpm
	1810058I24Rik
	Tmco6
	Ubd
	Mast1
	Letm2
	Polr3b
	Vav2
	Mllt3
	Auh
	Rabl5
	Bin1
	Snx15
	Gfra1
	Myo1e
	Iscu
	1110020G09Rik
	St3gal5
	3110057O12Rik
	Ephx1
	Lgmn
	Serinc1
	2810013P06Rik
	Chd2
	Dusp2
	Epb4.1
	Cir1
	Calcrl
	AI662270
	Lysmd1
	Gdpd3
	Trim34a
	Slamf7
	Trim26
	B230312A22Rik
	Tbc1d17
	41700
	Acbd5
	Card11
	Pld3
	Btn1a1
	Cnp
	H2-Q2
	Hmgn3
	Mafk
	Slc48a1
	Gfra2
	Zfp945
	1110018G07Rik
	D4Wsu53e
	Siglecg
	Crebl2
	Nsmaf
	Dcaf12
	Rnf10
	Sec62
	BC094916
	Ift46
	Ube2b
	Zfand6
	Gabarapl2
	Rit1
	Tmsb10
	Sertad3
	Ifi203
	Kin
	E230016M11Rik
	Pepd
	4931431B13Rik
	Itpr3
	D930015E06Rik
	Dcaf8
	Hectd1
	Filip1l
	Dnttip1
	Epha2
	Lig4
	Ccndbp1
	Khnyn
	Cbx7
	Sigirr
	Ttc33
	Cd93
	Mndal
	N4bp3
	Gm9781
	Jund
	Rltpr
	Rb1cc1
	Ctsb
	Hbp1
	Fbxl2
	Slain1
	Rhoh
	Nek7
	Whamm
	Dohh
	4931429I11Rik
	Sdpr
	Vwa5a
	Icam2
	AW112010
	Map1lc3b
	Arid4b
	B3gnt5
	Bnip3l
	Lpxn
	Tcp11l2
	2810474O19Rik
	Ccdc69
	Dnajb6
	Pnpo
	Prr5
	Snap29
	1700113A16Rik
	Hdac8
	Spns2
	Hist1h2ak
	Gm6525
	Gramd3
	Plekho1
	Swap70
	Stk11ip
	Cbfa2t3
	Ifi47
	Psme3
	Mcoln2
	H2-Q8
	1700020I14Rik
	Ghitm
	Mef2d
	Cxcr5
	Clk1
	Sdr39u1
	Fbxl3
	Tbxa2r
	Ccnd2
	Ppp1cb
	3110062M04Rik
	Bckdhb
	Gm13476
	Slc43a2
	1700120C14Rik
	4933403F05Rik
	Rcn3
	Ifnar1
	Gm4070
	Man2a2
	Oas3
	Slc6a4
	Ubap1
	Bag3
	Aqp9
	Pigy
	Wdr26
	Map4k1
	Fam43a
	Itgad
	Adipor1
	Pim1
	2810454H06Rik
	Ankrd9
	Ncoa4
	D19Ertd737e
	Zfand5
	Ubxn7
	Mfge8
	Zfp217
	Mrc1
	Cd1d2
	Il2ra
	Rftn1
	Ypel5
	4930550C14Rik
	Chd9
	Pcp4l1
	Pik3ip1
	Gimap9
	Ifi30
	Ythdc1
	Mtss1
	Zfp369
	Gm1821
	Ifi27l1
	Timp3
	Sqstm1
	Atg9a
	Snx30
	Trp53inp1
	Fcho2
	Klhl14
	Maf1
	Panx1
	Suds3
	Sfxn3
	Eps8
	Mrap
	Snhg8
	Ubb
	Spns3
	Gm15787
	Ddah2
	Foxp4
	Hes6
	Praf2
	Ube2l6
	Tfb2m
	Glt25d1
	Asb13
	Cisd3
	Evl
	Riok3
	Rcl1
	1700012B15Rik
	4833420G17Rik
	Fez2
	Ogt
	Acsl1
	Ap4b1
	Col5a3
	Ccr3
	Ube4b
	Emp1
	Itga6
	Emid1
	2610008E11Rik
	Ciita
	Clec1b
	Uchl1
	Cnnm3
	Paip2
	H2-Q6
	Txndc11
	Slc7a6
	5031425E22Rik
	Adrb2
	Gp6
	Ubl7
	Bcr
	Rab18
	Abi3
	Golga7
	Axl
	Iqsec1
	Dedd2
	Gm11127
	Gp1bb
	Nuak1
	Rnf11
	E130102H24Rik
	Fgd2
	Top1
	Dtx3l
	Gimap8
	Mettl5
	Tecpr1
	Itgb5
	5730403B10Rik
	1700102P08Rik
	Atp5sl
	Il4i1
	Pik3c2b
	Tnfrsf13b
	Eif5
	Dnajc28
	H2-DMb1
	Aim2
	Timm10
	Ly9
	5730408K05Rik
	Kmo
	Mmrn1
	Tcf4
	Vbp1
	Prep
	Stx5a
	Inf2
	Isoc2b
	Btla
	Sdc3
	Tmem163
	2310015A10Rik
	Bfsp2
	Fam114a2
	H2-Q4
	H2-DMb2
	Hist1h2an
	41893
	Akap13
	Fam103a1
	Slc12a3
	Hipk1
	Mterfd3
	Traf3ip2
	D330050I16Rik
	Gda
	Acrbp
	Fbxl12
	Hist1h2ah
	Mmp11
	Zfp691
	2700081O15Rik
	Gpatch2
	Myzap
	Prkcq
	Endou
	G3bp2
	Hexim1
	Mff
	Akt1s1
	Atp13a2
	Tax1bp1
	Hist1h2ap
	Khdrbs3
	Slc7a8
	Fam3c
	Gbp9
	Hist1h1e
	Mrvi1
	Tmsb15b1
	Fam100a
	Snx8
	A930001N09Rik
	Zfp87
	Pygb
	Ralbp1
	Tdg
	Hist2h2ac
	2900026A02Rik
	Csnk1d
	Elk3
	H2-T23
	Dhx40
	Hist1h2ai
	Plvap
	Rnf122
	Sertad1
	Zdhhc17
	Zer1
	Syvn1
	Degs2
	Hist1h4m
	Sh3bp5l
	Gm11648
	Itgb3
	Omd
	Tssk3
	Gpn3
	BC035044
	Jmjd7
	Slamf1
	Whrn
	Ankrd13c
	Crnkl1
	Myb
	Supt4h1
	Becn1
	Etv5
	Gbp4
	2610019E17Rik
	Klhl24
	Mtmr3
	Gadd45a
	Rbl2
	Zcchc24
	Zfp706
	Ero1lb
	Hist1h2ad
	Ldoc1l
	Chkb
	Elf1
	Trim12c
	Zmat2
	Hist1h2ae
	Gm13710
	Hist1h2ac
	Zbed3
	Dhx57
	Tspan3
	Ubr2
