# Supplementary material for: A Systems Approach Identifies Essential FOXO3 Functions at Key Steps of Terminal Erythropoiesis
Source: PLoS Genet. 2015 Oct 9;11(10):e1005526. doi: 10.1371/journal.pgen.1005526 (PMC4599908; doi:10.1371/journal.pgen.1005526)
Supplement: S9 Table — (XLSX) [file pgen.1005526.s017.xlsx]

## Sheet: TableS9
	Statistics of RNA-seq reads	WT GI	WT G2	WT G3	KO GI	KO G2	KO G3
	Total Number of Reads	32338861	50802588	49069808	12031895	10075943	54320862
	Total Number of Mapped Reads	32165542	49881591	47522848	11588391	9443580	52420551
	Uniquely Mapped Reads	25205445	36526323	29779386	8850149	6099635	40620555
	%	99.46	98.12	96.85	96.31	93.72	96.5
