# Supplementary material for: A Systems Approach Identifies Essential FOXO3 Functions at Key Steps of Terminal Erythropoiesis
Source: PLoS Genet. 2015 Oct 9;11(10):e1005526. doi: 10.1371/journal.pgen.1005526 (PMC4599908; doi:10.1371/journal.pgen.1005526)
Supplement: S10 Table — (XLSX) [file pgen.1005526.s018.xlsx]

## Sheet: TableS10
Gene	Forward Primer	Reverse Primer
Actb	CCCTAAGGCCAACCGTGAAA	CAGCCTGGATGGCTACGTAC
Actr2	GGGCGGGGACTTCCG	TTCACAAACCCAGTGCCGT
Aprc4	ACACAACAAGCCAGAGGTCG	ATTTCATCGGCCTGCTTCACA
Arpc1b	AGTGTCAGCCAAATCTCGGT	GGGATGAGGGCAGCAGTCTA
Arpc2	TCCTACCCTCGATTGCCCA	TTCTGGTTTGTTTCCGGCG
Arpc5	GGGATGTCGAAGAACACGGT	GCTGTCATGTTTCCTTGCCG
Atg12	CCCAGACCAAGAAGTTGGAAC	CATGCCTGGGATTTGCAGTA
Atg14	GCTCGTCAACATTGTGTCTCA	TGAGGTTTTCGCCACAGAAC
Atg4b	GCTTCGGTGTGGACAGATGA	TCCACCTCCAATCTCGACCT
Atg7	GCAGTGATGACCGCATGAA	TCGAACCGTGACAGAAAACC
Bnip3	ATCTGGACGAAGTAGCTCCA	AGCTGTGGCTGTCTATTTCA
Cdc42	GCTCTGCCCTCACACAGAAAG	ATGCGTTCATAGCAGCACAC
Cdkn1a	GAACATCTCAGGGCCGAAAAC	TCTGCGCTTGGAGTGATAGAA
Cdkn1b	CAGTGTCCAGGGATGAGGAA	TTCGGGGAACCGTCTGAAA
Chi3l1	AAAATCCAGGTGTTGGGCTA	ATGCGGAATTCACAAAGGAG
Cxcl2	CTGAACAAAGGCAAGGCTAACT	AGGCACATCAGGTACGATCC
Cxcr2	CTTCCAGTTCAACCAGCCCT	CTTAATCCTGCAGTAGTTCTACGA
Epb4.1	CAAACGCAGCAGCTTCTTCA	CTCGATAACTGGGGAGCTTGAA
Epb4.2	CCCTGAAGAAAGTGGCTCTCA	GGGAAGATGGCTTGGGTCTTA
Exportin7	CAAAGCCACAGAGCCCCATA	AGCGCGCATGTCTTCTCATA
Foxo3	AGGATAAGGGCGACAGCAA	TCATTCTGAACGCGCATGAA
Gabarap	AGGAGCATCCGTTCGAGAAG	CCAGGTCTCCTATCCGAGCTT
Gabarapl1	GACCTCACTGTTGGCCAGTTC	GTGGGAGGGATGGTGTTGTT
Gabarapl2	CCGCCGCCTCCGTTGTTGTT	TCATGGCGACGGGAAGCGAC
Gata1	GCATCAGCACTGGCCTACTA	TTGAGCAGTGGATACACCTGAA
Gpx1	TCGGTTTCCCGTGCAATCA	GTCGGACGTACTTGAGGGAA
Hdac11	CATCTCCAGAGCCACCATCA	TACTCGCTTGTCACCCATGAA
Hdac2	AAGGAGGCGGCAAGAAGAA	GGGATGACCCTGGCCATAATAA
Ier2	TGGGTGAGCCTGAACTGAAC	GTCTACGGCAGCAACTACGA
Ifitm1	CGTGAAGTCTAGGGACAGGA	ACAGACAACGATGACGACGA
Ifitm6	TGCCTGGGTTTCATTGCCTA	GTTGAAGCATGGGATTGGGC
Ikk	GTTCGCTACCCTTCCCCAATA	AGGGTGCCACATAAGCATCA
Il17ra	AAGCAAGTTTCACTGGTGCT	CTGGCTTGGGAACTGTGGTATT
Il1b	AAGCTCTCCACCTCAATGGAC	TTGTCGTTGCTTGGTTCTCC
Ireb2	CTGCCCGTGTTGTTCTTCAA	AGTTTTCACTGCCTCCCTCA
Irf7	CACCCCCATCTTCGACTTCA	CCAAAACCCAGGTAGATGGTGTA
Lmo2	CTACTACAAGCTGGGACGGAAA	TCACAGGATGCACAGAGACC
Map1lc3a	AGCTTCGCCGACCGCTGTAA	ACAGGCAGCTGCTTCTCACCCT
Msrb1-Sepx1	ATCACTTCGAGCCAGGTGTC	GGGGATGAGTGTGCGTACTT
Myst3	CCCCCAGGATTCTTCCTACT	CACACATCTCATTCCCGGCT
Nix	TGGCCTTGGGGCTCGGCATCTAT	CACCACTTCACAGGCCACACGAA
p62	TTCGGAAGTCAGCAAACCTGA	CCGACTCCATCTGTTCCTCTG
Plk3	GGTCAGCAAGTGGGTTGACT	TGCACCGTCTTCCTATTGGC
Pu.1	GTCACCAGGTTTCCTACATGC	CATCAGACACCTCCAGGGGA
Rock1	CCAAGGCGGTGATGGCTATT	GGTGTGTCACCTACGAGCAT
S100a11	TCGCTCCTCAACTTGAAGCAA	TGTTTCCATCCTTCCCGCTG
Sept5	AGAGGACAAACAGGACATCGAC	CCTTTCTTGACGGACTTGCG
Sept9	CCACTTAAACTCCGAGGTGACT	GATCCCCACATAGCCGAACT
Smarca4	GTCCCCAAACCCACCTAACC	ACGTCCACTGCTGTCTTTGTA
Smc2	CGCGCTCTAGAAGAGGAGTTA	TCATCTCCCACTGCTGTTTCA
Smc3	GGGCAGAAATGGCTCTGGAA	AACACGAGGACCTGTACCCT
Smc6	CTATCAGAGCTAGCGGATCCA	CTTTCCTCGTTTCTGGCTATCC
Sod1	CTCACTCTCAGGAGAGCATTCC	TTCCACCTTTGCCCAAGTCA
Sod2	AAGGAGCAAGGTCGCTTACA	AATCCCCAGCAGCGGAATAA
Tgfb1	GCTGCGCTTGCAGAGATTAA	GTAACGCCAGGAATTGTTGCTA
Tlr2	AACCTCAGACAAAGCGTCAA	TCCTGAGCAGAACAGCGTTT
Tlr4	TCCCTGCATAGAGGTAGTTCC	TCAAGGGGTTGAAGCTCAGA
Tnfa	CAAATGGCCTCCCTCTCATCA	TGGGCTACAGGCTTGTCAC
Trim58	CATCTGGAAGGAGAAAGTGGAGA	CCTGTTCCTACTGTCACGCA
Vim	GATTTCTCTGCCTCTGCCAAC	CAACCAGAGGAAGTGACTCCA
Fluidigm Genes
Ank1	ACGTGATCATGGTGAGACTCC	AGTGGAGCGGTGTCAATTCA
Atg5	CAGCTCTTCCTTGGAACATCAC	GCATCCTTGGATGGACAGTGTA
Btg1	CCAAGTTCCTCCGCACCAA	TGCACGGCTTTTCTGGGAA
c-Myc	AGTGCTGCATGAGGAGACA	TCTCCACAGACACCACATCAA
Cat	GGGATCTTGTGGGAAACAACAC	CTGTGGGTTTCTCTTCTGGCTA
Cd44	ACATCAGTCACAGACCTACCC	ACTCGCCCTTCTTGCTGTA
Cited2	TTCGGTGTTCCGAGCAGAAA	AAGCGCCCGTGGTTCA
Eklf	ACCCTCCATCAGTACACTCAC	ATCCTGCGTCTCCTCAGAC
Fos	ATGGGCTCTCCTGTCAACAC	GCTGTCACCGTGGGGATAA
Hba-a1	GCGTGTGGATCCCGTCAA	AATTTGTCCAGAGAGGCATGCA
Hba-a2	CGTGTGGATCCCGTCAAC	ATTTATCCAGAGAGGCATGCA
Hbb-b1	CCTGGCTCACAAGTACCACTA	AGATGCCCAAAGGTCTTCATCA
Hbb-b2	AGTGAGCTCCACTGTGACAA	GTGGCCCAGCACAATCAC
Jun	GGAAACGACCTTCTACGACGAT	GGGTTACTGTAGCCGTAGGC
Junb	TTTTCGGGTCAGGGATCAGAC	TTGCTGTTGGGGACGATCAA
mDia1	AAAGAGCGACTGGAGAAGCA	CTGTCCATCACACCTGTCTCA
mDia2	CAAGAATTTCCCACCAGCAGAA	TGTTCTCTGGCATTCTGGGTA
Mxi1	TTGAGCCGGGCACAGAAA	GGTTCTTTTCCAACTCATTGTGTGTA
Nfkb2	TGATGGCACAGGACGAGAA	GGGCTATCTGCTCAATGACAC
Pink1	GGGATCTCAAGTCCGACAAC	GCAGCCAAAGTCTGAGATCA
Rac GTPase 1	TTGCTTTTCCCTTGTGAGTCC	TGGTGTCGCACTTCAGGATA
Rac GTPase 2	AAGCTGGCTCCCATCACCTA	TGGGTGAGTGCAGAACATTCC
RhoA	GTGCCCACGGTGTTTGAAAA	GCTGTGTCCCATAAAGCCAAC
Riok3	CCTCATGGCCTGGAGTTCTTA	TTGAGGGCTTCCGTTACTCC
Slc4a1	CTTGCCATGACGCTACGAAA	CCGAAGTCCCCAATGACTCTA
Ulk1	TGTTGCAGCGGAACCACAA	GGGTGCTGGCATCCAAGAAA
α-spectrin	ACAGGAACTCTGGAATCCCAAC	TTGGTCAGATGGCGCTTCA
β-spectrin	AGACAACCTGGAGTTGCAGAA	AGACGTCAGCAGCTTGTCA
