# Supplementary material for: A Systems Approach Identifies Essential FOXO3 Functions at Key Steps of Terminal Erythropoiesis
Source: PLoS Genet. 2015 Oct 9;11(10):e1005526. doi: 10.1371/journal.pgen.1005526 (PMC4599908; doi:10.1371/journal.pgen.1005526)
Supplement: S11 Table — (XLSX) [file pgen.1005526.s019.xlsx]

## Sheet: TableS11
ChIP primers
Nix 3F	AGGGAGCATAAGAACATGGGC
Nix 3R	TGCTGACTTGCCTCAAACAGA
Nix NegF	GTTCCCCAGAACCTATGCCA
Nix NegR	TCTCTGCTTCCCAATGCCAG
Riok3 1F	CGCTGAGAGAAAGCCAAACC
Riok3 1R	CTGCGCTTCCGATTCAAAGG
Riok3 NegF	TCTCACTGGGTGTGGTTGTG
Riok3 NegR	CTGAACAGCACTGTGCCAGA
Ulk1 3F	GTGCCGCGGATCTTTTGTTT
Ulk1 3R	CTCTGACACACTCCAGCTCC
Ulk1 4F	CTCTGTGTTCCCTGCTTGGT
Ulk1 4R	TCCAGGTCGTGCTTCTGAAA
Ulk1 NegF	AACCTTCACCCTTGCTCCAG
Ulk1 NegR	AGGGTTAGGTCAGGATTGGC
Gabarapl2 1F	TTCGTGAGTGGGAAGTGAGA
Gabarapl2 1R	GAGTACTGGTGACCACCTAGAG
Gabarapl2 2F	TGATCAGGGATATTCCGTTGACT
Gabarapl2 2R	TCTCACTTCCCACTCACGAA
Gabarapl2 3F	GGTTATCCCTCCATGCCGAG
Gabarapl2 3R	TAAAGGGCTCTGGAAGGGGA
Gabarapl2 4F	GTTGTTGTGGTCGCTTCGC
Gabarapl2 4R	CCCAGAGAGTGGTCCTCCTT
Mxi1 7F	CTTGGTCTGTCGGTCTCCAG
Mxi1 7R	CCTCTCAGCCCAGTTGTCAG
Mxi1 9F	ACAAAGACAGCGAAGGGGAG
Mxi1 9R	CAGCCCAGTTGTCAGCAAAC
Mxi1 NegF	GGAAAGTGCCCTCTGTGTCA
Mxi1 NegR	TTGTGCGCTGTGTACAGTCT
