# Supplementary material for: A Systems Approach Identifies Essential FOXO3 Functions at Key Steps of Terminal Erythropoiesis
Source: PLoS Genet. 2015 Oct 9;11(10):e1005526. doi: 10.1371/journal.pgen.1005526 (PMC4599908; doi:10.1371/journal.pgen.1005526)
Supplement: S12 Table — (XLSX) [file pgen.1005526.s020.xlsx]

## Sheet: TableS12
Protein	Application	Company	Catalog #	Concentration	Conjugate
FOXO3	ChIP	Millipore	07-702	(1/75)	N/A
Goat Anti-Rabbit IgG	IF	Invitrogen	A11012	(1/400)	AlexaFluor 594
LC3B	WB	Cell Signaling	3868	(1/1000)	N/A
ACTIN	WB	Santa Cruz Biotech.	sc-1616	(1/2000)	N/A
TER119	IF	Biolegend	116215	(1/200)	AlexaFluor 488
Rabbit Anti-Goat IgG	WB	Jackson Labs		(1/5000)	HRP
Viperin/RSAD2	WB	Bioss USA	bs-8718R	(1/1000)	N/A
IRF7	WB	ProSci	3941	(1/1000)	N/A
Flow Cytometry	Cell Surface Marker	Conjugate	Company	Catalog #
	Ter119	PE	BD	553673
	Ter119	Biotin	BD	553672
	Ter119	FITC	BD	557915
	Streptavidin	PE-Cy7	BD	5577598
	CD44	APC	BD	553134
	CD44	Pacific Blue	BD	560451
	CD71	APC	eBiosciences	17-0711
	CD71	PE	BD	553267
	GR1	EF450	eBiosciences	48-5931-82
Molecular Stains	Molecular Specificity	Application	Conjugate/	Company	Catalog #
			Fluorescence
Draq5	DNA - All Cells	Flow	APC	Biostatus	DR50200
Mitotracker Green	Mitochondria	Flow	FITC	Molecular Probes	M7514
Thiazole Orange	Nucleic Acids	Flow	FITC	Santa Cruz Biotech.	sc-215967
Cyto-ID	Autophagosomes	Flow	FITC	Enzo Life Sciences	ENZ-51031-0050
DAPI	DNA - Dead/Fixed Cells	Flow, IF	DAPI	Life Technologies	D1306
Phalloidin	F-Actin	IF	Rhodamine	Life Technologies	R415
Hoechst	DNA	IF	Hoechst	Life Technologies	R37605
